# Supplementary material for: Metabolomics reveals altered metabolites in cirrhotic patients with severe portal hypertension in Tibetan population
Source: Front Med (Lausanne). 2024 Jun 28;11:1404442. doi: 10.3389/fmed.2024.1404442 (PMC11250582; doi:10.3389/fmed.2024.1404442)
Supplement: Supplementary file 2 [file Data_Sheet_1.CSV]

ID	Metabolite	Metab ID	Library ID	KEGG Compound ID	M/Z	Retention time	Mode	Adducts	Formula	Fragmentation Score	Theoretical Fragmentation Score	Mass Error	CAS ID	RSD	M1	M2	M3	M4	M5	M6	M7	M8	M9	M10	M11	S1	S2	S3	S4	S5	S6	S7	S8	S9	S10	S11	S12
pos_5	5beta-CHOLANIC ACID-3alpha, 12alpha-DIOL N-(2-SULPHOETHYL)-AMIDE	metab_4	-	-	464.282	6.1356	pos	M+H-2H2O, M+2Na-H, M+Na, M+H-H2O, M+H	C26H45NO6S	43.8	-	-1.906259005	-	0.033282952	5.5313	5.3525	4.9464	5.3945	5.3231	6.0243	5.7593	5.3892	5.4223	5.5752	5.1815	6.7249	5.8612	6.6104	5.7794	5.7105	6.0981	5.5277	6.2845	5.6079	7.2153	6.2381	6.9556
pos_32	Taurodeoxycholic acid	metab_31	LMST05040013;HMDB0000896;516-50-7	C05463	464.2816	6.7798	pos	M+H-2H2O, M+H-H2O, M+H, M+2Na-H	C26H45NO6S	-	55	-2.520072282	516-50-7	0.071576053	5.836	6.5394	5.2763	5.9973	5.874	6.6733	6.3373	5.4187	6.1547	5.3621	5.0941	6.9012	6.9199	6.2732	6.497	6.6286	6.7471	5.3667	7.0296	6.1475	6.8515	6.9345	6.9531
pos_33	Glycocholic Acid	metab_32	HMDB0000138;HMDB0000331;LMST05030001;475-31-0	C01921	430.2948	6.5628	pos	M+H-2H2O, M+H-H2O, M+Na, M+H	C26H43NO6	82.1	-	-0.832498423	68753-51-5;475-31-0	0.01797331	6.3626	7.152	6.22	6.9174	7.1644	7.0834	7.2055	5.8918	6.5016	6.1399	6.0979	7.2239	7.0987	7.2939	6.5062	7.3107	7.0889	6.4704	6.7761	7.0508	7.2452	6.7717	7.2525
pos_35	2-amino-6-hydroxyhexanoic acid	metab_34	-	-	130.086	1.0174	pos	M+H-H2O, M+Na, M+ACN+H, M+ACN+Na	C6H13NO3	-	49.7	-1.402977294	-	0.024863146	5.6317	5.6343	5.7651	5.6665	5.6997	5.6122	5.4137	5.8598	5.9431	5.838	5.5164	6.1211	5.9604	5.959	5.6234	5.8366	5.9591	5.444	6.0822	6.0373	5.9744	5.6842	6.2663
pos_46	P-CHLOROPHENYLALANINE	metab_44	HMDB0033261	-	200.0468	2.8259	pos	M+H, M+Na, M+2Na-H, M+H-H2O	C9H10ClNO2	94.5	-	-2.421549473	101365-03-1	0.049695583	8.0537	7.9815	8.1449	7.9844	8.0771	7.9516	8.0289	7.9434	8.0859	8.0485	7.9794	8.2028	8.0407	8.172	8.1641	8.0443	8.078	8.0484	8.0182	8.0656	8.0729	8.0242	8.0826
pos_53	N-Acetyl-DL-tryptophan	metab_51	-	-	247.1071	5.386	pos	M+H, M+2Na-H, M+Na, M+H-H2O	C13H14N2O3	95.8	-	-2.585200918	-	0.012963326	3.009	3.2819	3.8706	3.0985	4.188	3.2372	0.3879	3.4775	2.9629	3.8677	0.3791	4.495	4.2355	7.665	4.1715	5.2389	0.4253	3.1175	4.0713	0.4055	3.1298	3.7915	2.9994
pos_59	Propyl 2,4-decadienoate	metab_57	HMDB0037307;LMFA07011001	-	228.1952	6.1991	pos	M+H-2H2O, M+H-H2O, M+H, M+NH4	C13H22O2	34.6	-	-1.8423026	-	0.035382245	6.6883	6.518	6.6737	6.6122	6.6601	6.5456	6.617	6.5398	6.6593	6.681	6.5984	6.7908	6.6523	6.8034	6.7479	6.6672	6.6873	6.6212	6.6262	6.674	6.727	6.666	6.7721
pos_119	Beta-Guanidinopropionic acid	metab_117	HMDB0013222	C03065	114.0662	0.5492	pos	M+H-H2O, M+K, M+Na	C4H9N3O2	-	38.8	-0.078986865	-	0.031665342	6.3592	6.0497	6.4299	6.2072	6.2952	6.1872	6.3176	6.3009	6.273	6.4371	6.3549	6.3684	6.263	6.6806	6.3593	6.2567	6.4228	6.4604	6.3202	6.3599	6.2229	6.3778	6.2225
pos_122	Glu Gln	metab_120	-	-	276.1182	0.5632	pos	M+H, M+Na, M+2Na-H	C10H17N3O6	44.7	-	-2.840953715	-	0.045636366	5.467	4.7982	5.1109	5.5366	5.8071	3.6265	5.2934	5.5214	4.7652	5.5142	5.1945	5.693	5.9727	5.274	5.7762	5.6689	5.8238	5.8317	5.6509	5.8492	5.4152	5.7125	5.7164
pos_125	L-Methionine S-oxide	metab_123	HMDB0002005	C02989	166.0529	0.5353	pos	M+H, M+Na, M+2Na-H	C5H11NO3S	73.3	-	-2.283265374	3226-65-1	0.117304785	4.6244	4.4566	4.2722	4.7893	4.8555	4.8865	4.0929	3.1292	3.72	3.2461	3.1754	4.8687	4.6717	4.91	3.7503	4.9276	4.4706	3.4603	4.5944	4.2085	3.9084	4.1275	4.9103
pos_127	N-Acetyl-b-neuraminic acid	metab_125	-	-	332.0941	0.5771	pos	M+H, M+Na, M+2Na-H	C11H19NO9	69.1	-	-3.21174279	-	0.0444098	5.0653	5.3113	4.7123	5.0541	3.6346	5.509	4.8825	4.396	5.0572	5.1138	5.1197	4.4801	4.6324	4.9373	4.0824	4.6699	4.516	5.1985	3.6392	4.2041	5.5485	4.8183	5.0847
pos_128	D-1-Deoxy-erythro-hexo-2,3-diulose	metab_126	HMDB0029934	-	180.0862	0.5353	pos	M+H-2H2O, M+NH4, M+H	C6H10O5	-	30.1	-1.170624306	-	0.063741043	5.5083	5.3512	5.3346	5.3551	5.4057	5.3021	5.2877	5.1229	5.2229	5.3397	5.4055	5.4339	5.2441	5.3759	5.5401	5.3697	5.3458	5.5206	5.2119	5.2846	5.385	5.3335	5.3302
pos_152	3-amino-2-naphthoic acid	metab_149	-	-	188.0701	2.7776	pos	M+H, M+NH4, M+H-H2O	C11H9NO2	32.5	-	-2.535068418	-	0.036858004	7.4061	7.5198	7.5435	7.2178	7.5597	7.1292	7.456	7.4896	7.5782	7.3476	7.3311	7.6462	7.6201	7.4597	7.5397	7.514	7.4527	7.5974	7.5995	7.1856	7.5361	7.5636	7.2207
pos_183	Fluvoxamino acid	metab_180	HMDB0060950	-	301.1175	5.3009	pos	M+H-H2O, M+2Na-H, M+Na	C14H17F3N2O3	-	59.3	5.102931647	88699-91-6	0.082018442	5.4294	5.7009	6.3224	5.6286	6.0668	6.3404	5.7471	5.6231	5.571	5.6774	5.4763	6.2909	6.3949	5.7804	5.4837	5.5118	5.962	5.8668	5.9119	5.6301	5.8505	5.4188	6.0013
pos_185	Ganglioside GM2 (d18:1/23:0)	metab_182	HMDB0011912	-	738.4462	5.4921	pos	M+2H+Na, M+H+Na, M+2Na+H	C73H132N2O26	-	43.2	-7.392086967	-	0.008486768	7.2835	7.5165	5.9263	7.4684	7.2325	5.9346	7.5067	7.2848	7.5602	7.4323	7.4132	5.6149	7.243	5.2595	7.2583	7.2258	7.2954	7.2979	7.2554	7.2646	7.2585	7.2107	7.3718
pos_193	Indoleacetaldehyde	metab_190	HMDB0001190;2591-98-2	C00637	201.1018	5.386	pos	M+H, M+ACN+H, M+H-H2O	C10H9NO	-	35.3	-2.171728803	2591-98-2	0.026003625	3.798	3.5737	4.2643	3.6905	3.8347	3.9357	3.3411	3.5483	3.5065	3.484	3.5376	4.3048	3.617	6.9058	4.0406	4.4048	3.8354	3.4395	3.8514	3.366	3.8314	3.7782	3.6617
pos_197	Gln Gln Tyr Phe	metab_194	-	-	585.2694	6.0508	pos	M+Na, M+2Na-H, M+H	C28H36N6O8	48.7	-	4.950172169	-	0.030151378	7.1338	7.6735	7.7697	7.3258	7.7005	7.6623	7.7585	7.7757	7.3754	6.9773	7.7153	7.8327	7.91	7.6152	7.2906	7.5126	8.0224	7.6703	7.8049	7.4563	7.3633	7.6265	7.61
pos_198	3,6,7-Trihydroxy-4'-methoxyflavone 7-rhamnoside	metab_195	LMPK12111586	-	469.1093	6.0649	pos	M+H-H2O, M+Na, M+H	C22H22O10	-	51.3	-2.598548822	-	0.069467976	5.5372	5.2496	5.4453	5.427	5.4849	5.135	5.4386	5.3065	5.4549	5.4618	5.3882	5.5584	5.2538	5.5117	5.6047	5.4998	5.4391	5.353	5.3386	5.4269	5.353	5.4626	5.3957
pos_204	Simonin IV	metab_201	HMDB0029977	-	672.4073	4.779	pos	M+2Na+H, M+H+Na, M+2H+Na	C68H120O24	-	56.7	0.440766426	151310-53-1	0.022970447	7.2984	7.5892	6.1644	7.6223	7.2828	6.2778	7.6244	7.3976	7.6488	7.5045	7.5117	5.994	7.3448	5.7589	7.2358	7.289	7.3493	7.4447	7.3281	7.3989	7.313	7.2316	7.4635
pos_209	7alpha-hydroxy-3-oxochol-4-en-24-oic Acid	metab_206	HMDB0062744;LMST04010239	-	389.2669	6.1991	pos	M+H-H2O, M+H, M+H-2H2O	C24H36O4	-	59.4	-2.665887544	14772-95-3	0.140062449	4.3125	4.0295	4.1019	4.015	4.7526	4.2851	4.5611	3.4379	4.547	3.8232	4.3124	4.7542	4.9603	6.6127	4.4306	4.9186	3.5266	4.1448	4.8842	4.3981	3.3996	4.4015	4.9322
pos_210	GLYCYRRHIZIC ACID	metab_207	HMDB0029843	C02284	823.409	6.1991	pos	M+H, M+NH4, M+Na	C42H62O16	57.4	-	-2.530120087	1405-86-3;1405-86-3;103000-77-7	0.051844598	3.3325	2.7281	2.765	3.1218	3.2676	3.4092	3.06	2.0729	2.6622	4.0635	2.7297	2.3057	7.3915	3.4796	3.4606	3.407	3.5363	3.2013	3.9716	3.1468	3.3178	4.5059	4.1697
pos_219	N-[(3a,5b,7a)-3-hydroxy-24-oxo-7-(sulfooxy)cholan-24-yl]-Glycine	metab_216	HMDB0002496	C01324	547.3036	6.1921	pos	M+NH4, M+Na, M+2Na-H	C26H43NO8S	-	55.3	-2.252009166	67030-55-1	0.069859658	5.674	5.2839	4.6485	5.4702	5.3112	6.3047	5.389	5.3803	5.3913	5.1046	5.8951	5.5733	5.9724	5.802	5.4712	6.0235	6.2089	5.8524	5.7291	5.9644	5.5037	5.7374	5.9255
pos_223	2,6,6-Trimethyl-2-cyclohexene-1,4-dione	metab_220	HMDB0040216	-	135.0801	6.2758	pos	M+H-H2O, 2M+ACN+Na, M+H-2H2O	C9H12O2	-	47.8	-2.127926207	1125-21-9	0.030770462	5.8694	5.6712	5.8998	5.796	5.8616	5.7583	5.8149	5.6324	5.6987	5.9648	5.6362	5.8076	5.7911	5.9993	5.9498	5.8974	5.9433	5.731	5.8417	5.8883	5.8675	6.0012	5.8284
pos_230	(4E,8E,10E-d18:3)sphingosine	metab_227	LMSP01080013	-	296.2576	6.4158	pos	M+H, M+ACN+Na, M+H-H2O	C18H33NO2	56.5	-	-2.607102006	-	0.063124924	4.1139	4.5586	4.6813	4.7027	4.0936	4.3969	4.1827	4.0552	4.678	4.1538	4.6119	5.2529	4.6529	4.9674	4.9969	4.4	3.558	3.9176	4.3806	4.6475	4.2294	4.2787	4.2285
pos_235	Phe Phe	metab_232	-	-	313.1537	4.2583	pos	M+H, M+Na, M+2Na-H	C18H20N2O3	72.9	-	-3.261019587	-	0.011168903	6.3836	5.6018	6.9289	6.5934	5.9114	5.8899	6.4609	7.3315	6.7628	6.9135	6.2901	6.1976	6.2289	6.4286	6.3123	6.1131	6.781	6.619	6.304	5.9261	6.7601	6.3869	5.568
pos_242	PC(18:2/0:0)	metab_239	LMGP01050034	-	520.3385	6.4928	pos	M+H, M+Na, M+H-H2O	C26H50NO7P	63.5	-	-2.417736607	-	0.012610459	8.4612	8.2083	8.4186	8.3711	8.6194	7.723	8.2719	8.2968	8.155	8.2993	8.2897	8.195	8.3613	8.2327	8.3033	8.565	8.1417	8.3715	8.2313	8.1209	8.4074	8.4474	7.849
pos_255	(E)-3-decen-1-ol	metab_252	HMDB0013810	-	330.3356	6.6188	pos	M+ACN+H, 2M+ACN+H, 2M+NH4	C10H20O	-	32.2	-2.79759237	10339-60-3	0.03636609	4.4652	4.967	4.9929	5.6933	5.7696	5.0517	4.5773	6.0546	5.0822	6.1082	4.2256	5.2468	5.8964	4.9792	5.848	5.7009	6.0196	5.5088	5.8632	6.0973	4.3847	6.2779	6.0117
pos_256	PC(16:0/0:0)[U]	metab_253	-	-	496.3384	6.5978	pos	M+H, M+Na, M+H-H2O	C24H50NO7P	77.1	-	-2.733639239	-	0.008785873	8.9543	8.6756	9.0444	8.8693	8.859	8.5663	8.878	9.0728	8.8558	9.0242	8.9964	8.8621	8.8497	8.9329	8.7693	8.77	8.9274	9.067	8.8694	8.7796	8.7326	8.8903	8.6404
pos_258	2-Acetoxy-3-geranylgeranyl-1,4-dihydroxybenzene	metab_255	HMDB0040748	-	482.3237	6.6678	pos	M+ACN+H, M+ACN+Na, M+Na	C28H40O4	-	41.8	-6.326170273	126398-82-1	0.044506316	6.597	6.3065	6.5971	6.3452	6.3429	6.3256	6.5176	6.553	6.4154	6.691	6.5475	6.4213	6.333	6.7772	6.5347	6.4865	6.4906	6.5016	6.4612	6.4836	6.5193	6.5113	6.3779
pos_270	Enantio-PAF C-16	metab_267	-	-	524.3699	6.8568	pos	M+H-H2O, M+H, M+2Na-H	C26H54NO7P	59.9	-	-1.671379542	-	0.021709371	8.1964	8.0624	8.4018	8.1958	8.1277	7.957	8.1439	8.3084	8.1539	8.3012	8.2659	8.2174	8.2815	8.2147	8.1352	8.0708	8.2156	8.2701	8.0275	8.0595	8.0243	8.0954	8.0383
pos_306	NIPECOTIC ACID	metab_303	HMDB0255618	-	130.086	8.6633	pos	M+H-H2O, M+CH3OH+H, M+H	C6H11NO2	57.6	-	-0.069582911	-	0.027416895	6.179	6.0168	6.259	6.0835	6.1359	6.0484	6.073	6.0563	6.1097	6.1458	6.1069	6.255	6.0826	6.2851	6.2101	6.1882	6.1639	6.1236	6.0985	6.1314	6.1289	6.1045	6.215
pos_334	Formylisoglutamine	metab_331	-	C16674	197.0529	0.9614	pos	M+Na, M+2Na-H, M+H	C6H10N2O4	36.3	-	-2.200809175	-	0.080116664	4.89	4.6032	4.7137	5.2832	5.1955	4.6953	4.4938	3.915	4.1901	4.8145	4.1824	5.0584	5.0178	4.771	5.1412	4.9985	4.2548	4.823	4.8706	4.7088	4.5283	4.7855	4.8994
pos_342	L-Methionine	metab_339	HMDB0000696;HMDB0033951;63-68-3	C00073	150.058	1.0314	pos	M+H, M+Na, M+2Na-H	C5H11NO2S	57.9	-	-2.231303787	59-51-8;63-68-3	0.032509828	5.7238	5.8492	5.6728	5.5901	5.9837	5.707	5.843	5.4953	5.6113	5.6062	5.7353	6.1301	6.1641	5.9081	5.6804	6.1341	5.9553	5.8773	5.8755	5.7528	5.8623	5.8145	6.1653
pos_395	1-METHYLXANTHINE	metab_392	6136-37-4;HMDB0010738	C16358	149.0445	0.3841	pos	M+H-H2O, M+H	C6H6N4O2	31.5	-	-7.826186581	6136-37-4	0.077093903	6.0037	5.8942	6.1061	5.9975	5.9658	5.9799	5.9974	5.8535	6.0051	6.0572	5.912	6.1557	5.9407	6.0737	6.0386	6.0009	5.9667	5.9125	5.9885	6.0312	5.9794	6.0234	6.0461
pos_408	L-Ornithine	metab_405	HMDB0000214	C00077	133.0969	0.4332	pos	M+H-H2O, M+H	C5H12N2O2	90.3	-	-0.240144796	70-26-8;3184-13-2	0.073615896	5.1555	5.1856	5.2586	5.0658	5.0911	4.7252	4.9486	4.9459	5.0796	5.0326	4.9267	5.0867	5.2184	5.0537	4.7442	5.0712	5.0873	5.058	4.9466	4.9049	4.9684	4.951	5.0332
pos_419	D-Pipecolic acid	metab_416	HMDB0005960	-	147.1124	0.4332	pos	M+H, M+NH4	C6H11NO2	61.8	-	-1.68917695	1723-00-8	0.030200334	5.532	5.6608	5.8734	5.6194	5.6287	5.5877	5.7033	5.5879	5.7441	5.715	5.6604	5.7885	5.8032	5.4874	5.5083	5.5965	5.7026	5.6904	5.5557	5.5199	5.6653	5.536	5.5885
pos_438	2,4-Dihydroxy-2,5-dimethyl-3(2H)-furanone	metab_435	-	-	145.0492	0.3911	pos	M+H, M+NH4	C6H8O4	49	-	-2.342368607	-	0.036478713	5.7108	5.602	5.826	5.717	5.7347	5.6657	5.6806	5.5789	5.7194	5.7466	5.6409	5.8426	5.6563	5.801	5.7804	5.7441	5.6909	5.6452	5.6876	5.7366	5.7063	5.701	5.7646
pos_480	Ne-Methyl-L-lysine	metab_477	-	-	161.1281	0.4661	pos	M+H, M+Na	C7H16N2O2	43.9	-	-2.245934728	-	0.084323501	4.2986	4.1491	5.3521	4.7223	4.2947	4.6271	4.3885	4.2855	4.291	4.4592	5.2048	4.3943	4.475	4.7036	4.5424	4.3534	4.4292	4.6362	4.6523	5.4932	4.4316	4.2524	4.2575
pos_517	(R)-(+)-2-Pyrrolidone-5-carboxylic acid	metab_514	-	-	147.0761	0.5077	pos	M+H, M+NH4	C5H7NO3	82.7	-	-1.656258644	-	0.019504601	6.4572	6.2604	6.4374	6.3092	6.5287	6.0118	6.4282	6.2108	6.2966	6.3014	6.357	6.5555	6.4788	6.4713	6.4678	6.4296	6.4826	6.452	6.3823	6.4734	6.3316	6.3647	6.5072
pos_527	Betaine	metab_524	HMDB0000043;107-43-7	C00719	118.0862	0.5145	pos	M+H, 2M+H	C5H11NO2	62.1	-	-0.662689961	6915-17-9;107-43-7	0.020336192	6.8718	6.8962	6.8468	6.9718	7.1135	6.8789	6.9246	6.8423	6.6415	6.7362	6.9025	7.1145	7.0819	7.0782	7.0483	7.2637	6.8721	6.5669	7.0155	6.8827	7.1579	6.8679	7.3701
pos_577	Proline betaine	metab_574	HMDB0004827	C10172	144.1016	0.584	pos	M+H, 2M+H	C7H13NO2	31.7	-	-2.188629322	471-87-4	0.026977425	6.0606	5.2133	6.0396	5.8307	5.4158	5.3511	4.6798	6.2334	4.7346	6.1152	5.088	7.1607	6.6652	7.3219	4.7468	6.4335	4.9169	4.7641	6.3739	6.8391	6.4836	5.4601	5.47
pos_671	Lucidenic acid A	metab_668	HMDB0037611	-	476.3053	3.5858	pos	M+H, M+NH4	C27H38O6	-	45	9.793542109	95311-94-7	0.050571818	6.6886	6.8249	5.4183	6.9981	6.7307	6.2022	6.9413	6.8237	6.9455	6.9395	6.7978	5.39	6.7909	5.3262	6.6384	6.6682	6.7163	6.791	6.8484	6.8471	6.8357	6.6586	6.8207
pos_738	Valyl-Valine	metab_735	HMDB0029140	-	255.1121	5.3009	pos	M+K, M+2Na-H	C10H20N2O3	-	36.1	7.219886644	3918-94-3	0.157755956	4.0744	3.8529	4.7924	3.9481	4.5127	4.8131	4.2105	3.8727	4.1661	4.18	4.0236	4.7541	4.8287	5.1319	4.1676	4.1575	4.4703	4.2352	4.4149	3.9389	4.325	4.0656	4.5006
pos_752	Oxymorphone	metab_749	76-41-5;HMDB0015323	C08019	343.1637	5.6452	pos	M+NH4, M+ACN+H	C17H19NO4	-	31.1	-3.330489154	76-41-5	0.163930694	4.9604	4.1992	4.9304	2.9413	5.1355	5.925	3.3578	2.8731	2.9565	2.99	2.9193	5.0969	4.9923	4.7235	5.0051	2.9664	4.7902	3.3392	4.1	4.4165	4.7822	3.6239	3.0129
pos_755	Glutaminyltyrosine	metab_752	HMDB0028809	-	274.1178	5.6803	pos	M+H-2H2O, M+K	C14H19N3O5	-	64.9	-2.697088526	457662-02-1	0.122633882	4.6141	4.3225	4.7496	4.2725	4.5897	4.3362	4.382	4.3258	4.4313	4.5292	4.2099	4.7758	4.3488	4.7191	4.6907	4.5923	4.5029	4.3243	4.4217	4.5791	4.469	4.6018	4.497
pos_791	Phenylalanylproline	metab_788	HMDB0011177	-	285.1225	6.0579	pos	M+Na, M+CH3OH+H	C14H18N2O3	-	60.5	5.859820682	7669-65-0	0.044374087	4.2043	4.6543	4.8339	4.3611	4.8371	5.1487	5.1968	4.549	4.3118	4.0168	4.6586	4.8343	5.1027	4.7019	4.1437	4.4662	4.8535	4.5231	4.7709	4.353	4.725	4.8016	4.8567
pos_825	Cys Ser Ser Gln	metab_822	-	-	424.149	6.1496	pos	M+H, M+Na	C14H25N5O8S	63.6	-	-1.547904515	-	0.102707512	5.0685	5.1728	5.841	5.071	5.604	5.5068	5.4189	5.1412	5.1784	5.5029	5.1171	5.9172	6.0045	5.2529	5.0556	5.2533	5.5786	5.4662	5.5735	5.2933	5.8281	5.0103	5.7437
pos_846	2-Hydroxy-3-oxo-12-oleanen-28-oic acid	metab_843	HMDB0040494	-	453.335	6.1991	pos	M+H-H2O, M+H	C30H46O4	58.8	-	-2.830215499	73584-62-0	0.06008319	5.2773	5.9237	5.3667	5.1514	6.0344	5.2188	5.2595	5.2348	5.1751	5.2075	5.0909	5.4813	7.8487	5.3744	5.53	5.3353	5.3685	5.1571	5.75	5.3096	5.3377	5.7753	5.244
pos_854	Gly Trp Glu Ser	metab_851	-	-	478.196	6.2131	pos	M+H, M+Na	C21H27N5O8	51	-	5.794906943	-	0.018689699	5.6024	5.8196	5.9984	5.7237	6.0286	5.9831	5.8733	5.5137	5.7119	5.5293	5.4901	6.0495	6.259	5.51	5.7122	5.7511	5.7599	5.8047	5.9969	5.5389	5.6097	5.7616	6.2512
pos_885	PE(P-16:0e/0:0)	metab_882	-	-	460.268	6.2828	pos	M+H, M+Na	C21H44NO6P	-	51.2	-2.55840917	-	0.030001815	8.0956	7.9045	8.1447	8.0145	8.115	7.9193	8.0576	7.8579	7.9796	8.2108	7.8555	8.0537	7.9531	8.2246	8.2181	8.0681	8.1571	7.949	8.0419	8.1584	8.0331	8.2196	7.9669
pos_888	4,4alpha,5,6-Tetrahydro-7-methyl-2(3H)-naphthalenone	metab_885	HMDB0039803	-	163.1113	6.3037	pos	M+H-H2O, M+H	C11H14O	34.7	-	-2.069093472	34545-88-5	0.01884195	5.1586	5.1885	4.9983	5.0991	5.2289	5.0962	5.204	4.8011	5.0133	5.0601	4.9391	5.4084	5.2723	5.4583	5.1731	5.4092	5.2219	5.0595	5.2492	5.0661	5.6306	5.2519	5.5756
pos_893	Germacrenone	metab_890	HMDB0035887	-	256.2264	6.3107	pos	M+H-2H2O, M+NH4	C15H26O2	-	36.6	-1.901506286	99957-12-7	0.048668537	5.1699	5.0739	5.2171	5.15	5.1251	5.0075	5.1672	5.034	5.1677	5.1681	5.1183	5.3763	5.1368	5.2651	5.2453	5.2146	5.1453	5.1195	5.1757	5.142	5.2719	5.2061	5.2785
pos_900	Lepidiumterpenyl ester	metab_897	HMDB0036865	-	400.341	6.3177	pos	M+NH4, M+2Na-H	C23H42O4	-	53.6	-2.868394216	255833-57-9	0.023474669	6.2495	6.1144	6.3565	6.1994	5.9078	6.4929	6.2942	6.1062	6.1238	6.0444	6.5343	6.656	6.2837	6.3978	6.1563	6.1328	6.5406	6.5096	6.5555	6.4683	6.0685	6.3619	6.4918
pos_989	PC-M6	metab_986	HMDB0038568	-	454.2917	6.5418	pos	M+CH3OH+H, M+2Na-H	C27H35NO3	-	37.3	-8.156540028	133613-76-0	0.017539232	6.4205	5.9315	6.2479	5.9336	6.092	6.1524	6.0842	6.3067	6.0911	6.4047	6.1978	6.3097	6.0665	6.6276	6.2573	6.1351	6.3029	6.4108	6.4402	6.3165	6.3824	6.3314	6.3722
pos_1010	Hydroxy-alpha-sanshool	metab_1007	HMDB0029567;LMFA08020326;LMFA08020181	-	264.1951	6.5908	pos	M+H-H2O, M+H	C16H25NO2	51.1	-	-2.998507128	83883-10-7	0.085375494	2.7147	4.9591	3.3317	5.8636	2.8075	3.4651	2.6497	2.9982	2.9732	2.5541	2.9691	3.4728	5.9814	3.5016	3.1944	5.3342	3.3594	6.4202	2.3088	3.429	2.3068	5.9598	3.3928
pos_1017	LysoPC(18:1(11Z))	metab_1014	HMDB0010385	C04230	522.3543	6.6258	pos	M+H-H2O, M+H	C26H52NO7P	-	64	-3.535139117	-	0.007725056	8.2583	8.0262	8.3374	8.1683	8.3355	7.9198	8.164	8.203	8.1228	8.2842	8.2075	8.2427	8.1922	8.3668	8.2229	8.2142	8.2304	8.2724	8.2938	8.1859	8.1881	8.2868	8.0337
pos_1044	5beta-Cholestane-3alpha,7alpha,24,26-tetrol	metab_1041	LMST04030023;HMDB0062417	-	475.3227	6.7238	pos	M+K, 2M+K	C27H48O4	-	47.4	9.711936643	-	0.04204713	7.4508	7.3249	7.5353	7.3636	7.4146	7.3966	7.4028	7.2881	7.4227	7.4536	7.3602	7.6108	7.3811	7.586	7.5353	7.4184	7.4391	7.3989	7.4003	7.4559	7.4242	7.4185	7.4882
pos_1055	GPCho(17:1/17:1)	metab_1052	-	-	758.5676	6.7658	pos	M+H, M+Na	C42H80NO8P	55	-	-2.434034302	-	0.066203252	8.5859	8.5647	8.8142	8.6054	8.6335	8.5982	8.5733	8.4466	8.621	8.6032	8.594	8.7767	8.4395	8.8282	8.7636	8.5492	8.6457	8.573	8.5903	8.5484	8.5811	8.5099	8.6457
pos_1064	LysoPE(0:0/20:4(8Z,11Z,14Z,17Z))	metab_1061	HMDB0011488	-	502.2915	6.8148	pos	M+H, M+Na	C25H44NO7P	-	31.7	-2.686109469	-	0.018478426	6.4984	6.1015	6.8473	6.2984	6.4618	5.7789	6.5475	6.5031	6.1435	6.605	6.6924	6.158	5.9894	6.6043	6.4097	6.2268	6.4213	6.7716	6.1024	6.3026	6.6894	6.6142	5.7456
pos_1073	N-Nitrosotomatidine	metab_1070	HMDB0034102	-	486.3791	6.8359	pos	M+CH3OH+H, M+ACN+H	C27H44N2O3	-	49.4	-2.357194104	4847/5/6	0.154169837	5.9528	5.9797	6.0104	5.8188	6.0203	6.0288	5.9412	5.7722	6.0604	5.9562	5.7893	6.2357	6.0105	6.1981	6.1344	5.8681	5.9102	5.9238	5.9709	6.0791	6.1263	5.9269	5.9953
pos_1081	LysoPC(P-18:0)	metab_1078	HMDB0013122	C04230	508.3754	6.8148	pos	M+H, M+Na	C26H54NO6P	-	44.2	-1.443113917	-	0.021076525	6.5973	6.4877	6.8347	6.5773	6.5972	6.6018	6.5789	6.551	6.5097	6.5713	6.6352	6.8166	6.6338	6.824	6.4039	6.4897	6.7043	6.5979	6.568	6.6656	6.3476	6.5444	6.62
pos_1086	Lyso-PAF C-16	metab_1083	-	-	482.3597	6.8148	pos	M+H, M+NH4	C24H52NO6P	31.4	-	-1.646371843	-	0.036341768	6.7404	6.6057	6.9272	6.6912	6.7054	6.6397	6.7052	6.7226	6.6421	6.7053	6.7487	6.8665	6.748	6.8289	6.5909	6.5972	6.7257	6.6411	6.6779	6.7501	6.5457	6.661	6.792
pos_1098	PE(16:0/0:0)	metab_1095	HMDB0011503;LMGP02050002	-	454.2916	6.9409	pos	M+H, M+Na	C21H44NO7P	87.4	-	-2.756578057	53862-35-4	0.021287333	6.2831	5.8166	6.2258	5.8093	6.0259	5.9992	5.9864	6.2459	5.9881	6.3675	6.1524	6.1966	5.9317	6.5415	6.0949	6.0585	6.2115	6.3459	6.3487	6.3136	6.2404	6.282	6.2054
pos_1099	PC(20:4/0:0)	metab_1096	LMGP01050048	-	544.3378	6.9409	pos	M+H, M+Na	C28H50NO7P	69	-	-3.556090752	-	0.018925782	7.462	7.1166	7.7714	7.3094	7.4572	6.9514	7.3951	7.5365	7.1977	7.5078	7.3644	7.3535	7.309	7.3719	7.2961	7.2447	7.386	7.4823	7.3111	7.2726	7.4306	7.5029	7.0821
pos_1108	LysoPC(16:1(9Z))	metab_1105	HMDB0010383	C04230	494.3228	6.9759	pos	M+H, M+Na	C24H48NO7P	63.3	-	-2.747082867	76790-27-7	0.011249238	7.079	6.8395	7.2565	6.8464	7.2307	6.7657	6.9871	7.2036	6.9889	7.223	6.9893	7.0501	6.8759	7.1266	7.2127	7.0775	7.1851	7.0207	7.4136	7.1404	7.0138	7.1352	6.6591
pos_1116	Menthyl ethylene glycol carbonate	metab_1113	HMDB0036141	-	245.1741	7.0178	pos	M+H-H2O, M+H	C13H24O4	-	59.9	-2.354871592	156324-78-6	0.27859545	6.2158	5.881	6.3822	6.2089	5.9592	6.2997	6.2893	6.0854	5.9756	6.3153	6.1053	6.4724	5.902	6.2541	6.1562	6.2274	6.157	6.0953	6.2296	6.2452	5.9439	6.2971	6.3076
pos_1120	Sebacic acid	metab_1117	HMDB0000792;LMFA01170006	C08277	185.1165	7.0178	pos	M+H-H2O, M+H	C10H18O4	78.7	-	-3.328662912	111-20-6	0.256655332	5.7575	5.3985	5.9152	5.7531	5.4907	5.8458	5.792	5.6222	5.4897	5.8497	5.6448	5.9745	5.4375	5.8056	5.6965	5.7823	5.6884	5.6593	5.7233	5.7286	5.4903	5.8065	5.8742
pos_1128	Bilirubin	metab_1125	HMDB0000054;635-65-4;HMDB0240584	C00486	585.2692	7.0806	pos	M+H, M+Na	C33H36N4O6	41.7	-	-2.69738131	635-65-4;69853-44-7	0.098438956	6.7165	7.2826	7.7174	5.5641	6.9503	7.6557	7.2776	7.6034	7.5181	6.1904	6.7178	7.7489	7.1486	6.6372	6.6233	6.0477	7.0805	7.0415	7.2511	7.4202	5.4376	7.0851	7.1731
pos_1131	Floionolic acid	metab_1128	HMDB0034295	C19621	355.2441	6.6958	pos	M+Na, M+ACN+H	C18H36O5	-	48.1	-4.144217217	17705-68-9	0.043033004	6.9446	6.8286	7.0596	6.8811	6.9087	6.9303	6.9336	6.7786	6.9087	6.9499	6.8848	7.1286	6.8951	7.1137	7.0328	6.9295	6.974	6.91	6.9036	6.9865	6.9478	6.9226	7.0253
pos_1132	Dihydrozeatin	metab_1129	HMDB0012215	C02029	239.1608	6.6958	pos	M+NH4, 2M+K	C10H15N5O	-	50.2	-3.265386735	37789-32-5;23599-75-9	0.03194423	5.9663	5.8752	6.0761	5.9072	5.9004	5.9718	5.9744	5.7306	5.9268	5.9629	5.9169	6.1504	5.8487	6.1423	6.0583	5.9379	5.9759	5.9125	5.8342	6.0322	5.9608	5.9444	6.087
pos_1138	9,10,13-TriHOME	metab_1135	HMDB0004710	C14835	372.2731	6.6608	pos	M+ACN+H, 2M+ACN+Na	C18H34O5	-	55.6	-4.100091867	29907-57-1	0.085938077	6.0654	6.1783	6.0623	5.8783	6.2007	5.9474	6.0151	5.7224	6.0432	5.9858	5.8471	6.2934	5.9595	6.2781	6.1946	5.9699	5.9588	5.9709	5.9478	6.0931	6.0379	5.9015	6.0418
pos_1183	PC(16:0/0:0)	metab_1180	LMGP01050018;HMDB0010382	C04230	518.3205	7.5009	pos	M+Na, 2M+NH4	C24H50NO7P	93.4	-	-2.496821801	17364-16-8	0.078850697	7.183	6.761	7.2151	7.0641	7.0146	6.8156	7.0433	7.2149	7.0737	7.2177	7.1957	7.0256	7.0328	7.1218	7.0497	6.9705	7.1216	7.2956	7.0828	7.02	6.9211	7.0949	6.8169
pos_1216	Calcitroic acid	metab_1213	HMDB0006472	C18230	413.2106	8.6703	pos	M+CH3OH+H, M+K	C23H34O4	-	43.5	-9.657873547	71204-89-2	0.106807737	6.3578	6.1584	6.4097	6.2408	6.2694	6.1911	6.1743	6.2317	6.2434	6.282	6.2902	6.3628	6.2468	6.4605	6.4189	6.3656	6.3623	6.3234	6.2025	6.2655	6.2781	6.2588	6.4362
pos_1219	GPCho(16:0/22:6)	metab_1216	HMDB0007991;HMDB0013409;HMDB0011229	-	806.5668	8.6915	pos	M+H, M+Na	C46H80NO8P	53.6	-	-3.215898827	132213-85-5	0.048331857	7.208	6.9202	7.3219	7.1608	6.903	7.0359	7.2628	7.1242	7.3371	7.469	7.207	7.0656	6.9304	7.0942	7.1808	6.8521	7.3973	7.1117	6.9634	7.0133	7.3139	7.3125	7.1134
pos_1223	GPCho(18:2/18:2)	metab_1220	HMDB0011277;HMDB0013435;HMDB0008138;HMDB0011310	-	782.5672	8.7055	pos	M+H, M+Na	C44H80NO8P	61.4	-	-2.861675903	998-06-1	0.102505856	7.2837	7.1564	7.3355	7.3987	7.3995	7.077	7.1904	7.0757	7.2366	7.3246	7.2082	7.2572	7.2222	7.2329	7.3433	7.4547	7.4002	7.1692	7.3184	7.102	7.2248	7.2817	7.2546
pos_1310	PC(16:0/18:3(9Z,12Z,15Z))	metab_1307	LMGP01010601;HMDB0007975	C00157	756.5517	8.7055	pos	M+H, M+Na	C42H78NO8P	-	38.6	-2.724358454	-	0.146330678	6.5062	6.3061	6.6244	6.427	6.4879	6.2669	6.4712	6.2922	6.4856	6.5579	6.4749	6.4271	6.3172	6.4697	6.6036	6.5014	6.741	6.3885	6.4782	6.3544	6.4546	6.5129	6.4366
pos_1348	8-Deoxy-11,13-dihydroxygrosheimin	metab_1345	HMDB0041144	-	281.1375	6.2758	pos	M+H-H2O, M+H	C15H20O5	-	50.4	-2.624510317	83551-03-5	0.069036614	6.1986	5.9735	6.2392	6.1166	6.1781	6.0849	6.1282	5.9437	6.0058	6.3047	5.9461	6.1122	6.0782	6.3089	6.2667	6.2128	6.2618	6.0401	6.1461	6.195	6.1588	6.324	6.1336
pos_1379	3-(2,4-Cyclopentadien-1-ylidene)-5alpha-androstan-17beta-ol	metab_1376	-	C14915	339.2673	6.1921	pos	M+H-H2O, M+H	C24H34O	35.7	-	-2.847330803	-	0.038211776	5.359	4.8853	4.1901	5.0838	5.1432	5.7329	5.4346	4.8476	4.844	5.0799	5.0247	6.1098	5.3176	6.6741	5.0221	5.4529	5.4917	5.8011	5.514	5.3317	7.0071	5.5353	6.7651
pos_1406	3-Methoxytyramine	metab_1403	554-52-9;HMDB0000022;HMDB0259535	C05587	168.1016	4.5963	pos	M+H-H2O, M+H	C9H13NO2	-	30.6	-1.970493264	554-52-9	0.050818605	3.6369	3.0672	4.1794	2.4633	3.1267	3.6639	2.4565	2.8905	3.3633	2.5344	3.0985	4.2291	3.2357	4.046	3.5965	3.0447	3.2492	5.4982	3.092	5.5681	3.2794	3.2111	2.6299
pos_1407	2'-Hydroxynicotine	metab_1404	-	-	201.1018	4.505	pos	M+H, M+Na	C10H14N2O	-	32.6	-2.242020778	-	0.032709548	2.9223	2.6124	3.9191	3.0206	2.5309	3.3767	2.9965	2.4521	2.694	3.9313	3.4045	3.9856	3.7991	6.8457	3.094	4.4784	2.7161	3.0016	2.9884	3.1856	2.5335	3.0559	2.9612
pos_1440	METHACHOLINE	metab_1437	HMDB0015654	C07471	160.1329	0.6681	pos	M+H, M+Na	C8H17NO2	64.2	-	-2.230400436	55-92-5	0.029318956	5.8198	5.5781	5.6061	5.7776	5.6406	5.8416	5.5128	5.7365	5.7565	5.4849	5.5836	5.8939	5.8247	6.2212	5.776	6.1991	5.7351	5.4607	5.9136	5.5815	6.2065	5.7132	5.7985
pos_1505	4-Guanidinobutanoic acid	metab_1502	HMDB0031842;HMDB0003464	C01035	110.0713	0.7099	pos	M+H-2H2O, M+Na	C5H11N3O2	-	34.1	0.2554276628207061	463-00-3;500-65-2	0.03910678	4.8682	4.6354	4.8631	4.785	4.9632	4.7421	4.8283	4.5368	4.8495	4.7424	4.7946	5.0509	4.8783	4.8456	4.8641	4.8138	4.8418	4.6675	4.6312	4.5397	4.7509	4.671	4.8507
pos_1520	AMINOHYDROXYBUTYRIC ACID	metab_1517	-	-	164.0289	0.7169	pos	M+H, M+2Na-H	C4H9NO3	88.2	-	-0.783806719	-	0.036063888	5.6399	5.3381	5.5926	5.3365	5.6336	5.3997	5.5576	5.1647	5.4545	5.4686	5.4279	5.6694	5.577	5.4638	5.5188	5.6095	5.6545	5.56	5.3347	5.5075	5.6601	5.4561	5.731
pos_1613	4-Methylene-L-glutamine	metab_1610	-	C01109	176.1025	0.8776	pos	M+H, M+NH4	C6H10N2O3	54.4	-	-2.196869884	-	0.02611016	5.7567	5.8336	5.9233	5.3327	5.857	5.4667	5.5945	5.622	5.7205	5.7323	5.6552	6.0209	5.855	6.178	5.7939	5.9157	5.7731	5.9538	5.9922	5.8628	5.6194	5.7669	5.8512
pos_1709	Gamma-Butyrolactone	metab_1706	HMDB0000549	C01770	128.0704	1.2001	pos	M+NH4, M+ACN+H	C4H6O2	-	46.1	1.046443922	96-48-0	0.020868138	5.9375	5.7482	5.8476	6.1778	6.1676	5.8127	5.6988	5.6186	5.7606	6.0415	5.6738	6.0703	6.0521	5.9184	6.1018	6.1323	5.7406	5.9406	5.9718	5.9441	5.979	5.9001	6.0567
pos_1719	L-Acetylcarnitine	metab_1716	3040-38-8;HMDB0000201;LMFA07070050	C02571	226.1044	0.6751	pos	M+Na, M+K	C9H17NO4	-	47.3	-2.797167378	3040-38-8	0.043296806	6.044	5.8996	6.2417	6.0363	5.9647	6.3574	5.9541	5.8535	5.9118	5.9019	6.0152	6.2498	6.1483	6.3306	6.106	5.9562	6.3724	6.1777	6.2798	6.2552	5.1583	6.1426	6.3832
pos_1791	Glycerophosphocholine	metab_1788	HMDB0008291;HMDB0007896;HMDB0008557;HMDB0007895;HMDB0008687;HMDB0008193;HMDB0011228;HMDB0007963;HMDB0008195;HMDB0008392;HMDB0008718;HMDB0008456;HMDB0008093;HMDB0007928;HMDB0008521;HMDB0008063;HMDB0008589;HMDB0007995;HMDB0008784;HMDB0000086;HMDB0008161;HMDB0008523;HMDB0007929;HMDB0008061;HMDB0008424;HMDB0008819;HMDB0008719;HMDB0008787;HMDB0008785;HMDB0011222;HMDB0008820;HMDB0008261;HMDB0008619;HMD…	C00670	280.0912	0.4799	pos	M+Na, M+K	C8H20NO6P	-	80.2	-3.270033411	28319-77-9	0.075513	5.9474	5.4488	6.0436	5.9894	5.7676	5.1104	5.7685	6.0172	5.7406	5.9359	6.0597	5.5883	5.6271	5.3934	5.6789	5.5508	5.7534	6.1384	5.676	5.5589	5.5611	5.8126	5.0387
pos_1800	Phenylacetaldehyde	metab_1797	HMDB0041610;HMDB0006236	C00601	103.0543	2.1607	pos	M+H-H2O, M+H	C8H8O	-	47.8	0.817513531	122-78-1;6314-97-2	0.025121515	5.9763	6.0331	6.0815	5.896	6.0938	5.9551	5.9775	5.8938	5.9877	5.8776	5.8528	6.2016	6.1864	6.0131	5.8205	6.0828	6.0282	5.9709	6.0364	5.8194	6.0021	6.0602	6.1378
pos_1801	Cinnamic acid	metab_1798	HMDB0000930;HMDB0000567	C10438	166.0859	2.1607	pos	M+H-H2O, M+NH4	C9H8O2	-	46.9	-1.537455444	102-94-3;621-82-9;140-10-3	0.026414118	7.2894	7.3419	7.386	7.1869	7.3998	7.2703	7.283	7.2043	7.3096	7.1874	7.1633	7.5033	7.4937	7.3249	7.1043	7.3772	7.3256	7.2835	7.3277	7.0984	7.3013	7.3586	7.4358
pos_1834	N6,N6,N6-Trimethyl-L-lysine	metab_1831	HMDB0001325;19253-88-4	C03793	189.1593	0.4731	pos	M+H, M+Na	C9H20N2O2	-	46.1	-2.334296568	19253-88-4	0.017481716	5.2757	5.0347	5.3469	5.141	5.2263	5.1723	5.2144	5.0548	5.1682	5.3613	5.0897	5.3544	5.0535	5.68	5.1238	5.4041	5.0432	5.201	5.2093	5.2244	5.0627	5.216	5.0865
pos_1846	Pantothenic Acid	metab_1843	HMDB0250782;79-83-4;HMDB0000210	C00864	220.1174	2.4981	pos	M+H-2H2O, M+H	C9H17NO5	74.5	-	-1.867613776	79-83-4	0.043450973	5.2539	4.9471	5.584	5.4537	5.2839	5.0142	5.1318	5.3044	5.2263	5.425	5.3229	5.4766	5.2745	5.5547	5.1208	5.2957	5.2755	5.3087	5.6135	5.4124	5.2227	5.3473	5.5156
pos_1856	Succinylproline	metab_1853	-	C11711	216.0861	2.5681	pos	M+H-H2O, M+H	C9H13NO5	53.4	-	-2.164621059	63250-32-8	0.04515592	5.1178	4.9769	5.7064	5.1962	5.6018	5.49	5.2723	5.0624	5.0583	5.2931	5.1222	5.5397	5.9275	5.0611	4.8797	5.2508	5.0592	5.472	5.3592	5.3852	5.5803	4.8726	5.2422
pos_1862	N-lactoyl-Valine	metab_1859	HMDB0062181	-	172.0964	2.6646	pos	M+H-H2O, M+H	C8H15NO4	-	47.8	-2.048837225	21753-44-6	0.135874576	4.0871	3.9223	3.9279	4.5032	3.9347	3.4033	3.733	3.7114	3.907	4.0848	3.722	3.9686	4.4305	4.2099	3.9331	4.1879	3.9756	4.9182	3.9756	3.7738	3.8568	4.7085	4.0696
pos_1865	Prolyl-Histidine	metab_1862	HMDB0029019	-	294.1538	2.6777	pos	M+H, M+ACN+H	C11H16N4O3	-	44.1	-9.166628086	-	0.132790031	4.4605	4.8727	4.6578	4.8249	4.6639	4.534	4.5619	4.4171	4.5707	4.4632	4.6617	4.4162	4.9356	3.9809	3.6376	4.8622	4.7051	5.1271	4.4745	4.0235	4.7691	4.8925	4.6572
pos_1958	2-Methylfuran	metab_1955	HMDB0013749	-	83.0495	0.3981	pos	M+H	C5H6O	72.9	-	4.070518224	534-22-5	0.07510576	5.0294	4.9226	5.1596	5.0353	5.0202	5.0128	5.0166	4.8952	5.0399	5.1068	4.9423	5.1816	4.9705	5.0971	5.0706	5.0365	4.9957	4.932	5.0233	5.0586	5.0101	5.072	5.0801
pos_2009	Monomenthyl succinate	metab_2006	HMDB0036143	-	301.1401	0.4457	pos	M+2Na-H	C14H24O4	-	37.1	5.805765002	188709-97-9	0.019288146	6.3664	6.2497	6.4589	6.3338	6.3633	6.2863	6.3689	6.276	6.3454	6.3792	6.2789	6.494	6.3147	6.4497	6.5006	6.3696	6.3915	6.3227	6.3575	6.3787	6.3672	6.401	6.4107
pos_2066	3-(Pyrazol-1-yl)-L-alanine	metab_2063	-	C01162	156.0764	0.5008	pos	M+H	C6H9N3O2	45.5	-	-2.125784555	10162-27-3	0.051509262	5.7398	5.5512	5.8383	5.5981	5.7835	5.6143	5.743	5.516	5.7078	5.6027	5.6199	5.876	5.825	5.7151	5.7054	5.7325	5.7579	5.6339	5.5914	5.4376	5.6161	5.5672	5.7335
pos_2075	N-Acetyl-L-alanine	metab_2072	HMDB0000766;HMDB0255053	-	132.0653	0.5077	pos	M+H	C5H9NO3	84	-	-1.771067601	97-69-8	0.030150148	4.9341	4.8138	4.6581	4.7246	4.8774	4.7437	4.7596	4.5382	4.6713	5.0528	4.8492	5.1829	5.0055	5.2087	4.7654	5.0376	4.8428	4.8458	4.935	5.134	4.9276	5.0398	5.4556
pos_2105	Robustone	metab_2102	LMPK12050245	-	365.1044	0.5492	pos	M+H	C21H16O6	42.9	-	6.571407936808691	-	0.041077675	5.3578	6.1372	5.2892	5.4243	5.0841	6.3878	4.7823	5.0706	5.2325	5.1826	6.0149	5.2727	5.9081	6.1854	5.4151	5.52	5.0486	5.7886	6.0112	5.6166	5.6976	5.0462	4.9413
pos_2113	L-Proline	metab_2110	147-85-3;HMDB0251528;HMDB0000162	C00148	116.0706	0.5632	pos	M+H	C5H9NO2	97.5	-	-0.316852084	147-85-3	0.027392344	6.865	6.693	6.7594	6.6101	6.9425	6.6211	6.6731	6.6656	6.7962	6.6508	6.7095	6.8528	6.811	6.7251	6.6966	6.8021	6.7848	6.9698	6.8059	6.952	7.0032	6.7315	6.8182
pos_2120	Asparaginyl-Serine	metab_2117	HMDB0028740	-	184.0713	0.5702	pos	M+H-2H2O	C7H13N3O5	-	62.2	-1.576230023	-	0.096200823	4.3524	4.1677	4.4614	4.6385	4.5684	4.1348	3.9488	3.724	3.3425	4.2086	3.5853	4.6673	4.5466	3.5292	4.5993	4.5014	3.6178	3.9033	4.1527	3.273	3.9693	4.1264	4.4327
pos_2146	1,4-Methylimidazoleacetic acid	metab_2143	-	-	141.0655	0.598	pos	M+H	C6H8N2O2	48.6	-	-2.500178186	-	0.040825739	4.5425	4.217	4.511	4.2758	4.4613	4.5117	4.0522	4.1212	4.1276	4.4861	4.1943	4.3363	4.4119	5.1946	4.4788	4.5343	4.4906	4.4726	4.3011	4.2273	4.2961	4.2219	4.4665
pos_2151	Endalin	metab_2148	HMDB0041887	-	252.077	0.598	pos	M+Na	C9H12FN3O3	-	36.9	6.431350192483669	106908-12-7	0.082445407	4.2005	4.18	4.3723	3.3025	3.8578	4.1924	4.7648	5.0916	4.4159	4.7432	4.7784	4.6491	4.2926	3.7013	4.6374	3.9332	4.8169	4.6987	4.2464	3.7811	4.1862	5.2578	4.599
pos_2157	3-Methylcytosine	metab_2154	HMDB0011601	-	126.0661	0.605	pos	M+H	C5H7N3O	39.6	-	-1.102873157	4776/8/3	0.12327685	3.8292	3.6721	3.8979	3.7189	3.9551	3.6993	3.8371	3.2466	3.6695	4.0128	3.6589	3.8639	3.6418	3.7479	3.7356	3.6795	3.5038	3.5237	3.7101	3.606	3.745	3.3282	3.8623
pos_2300	Trimethylamine N-oxide	metab_2297	HMDB0000925	C01104	76.0761	0.7657	pos	M+H	C3H9NO	98	-	4.847619103	1184-78-7	0.030708934	4.5445	3.7638	4.7829	4.2771	4.2302	4.1978	4.1766	4.8346	4.4148	5.456	4.0393	4.5516	4.6397	5.3799	4.4313	3.5742	3.893	4.0451	4.6134	4.0305	4.7248	4.45	4.226
pos_2322	4-Pyrimidine Methanamine (hydrochloride)	metab_2319	-	-	110.0713	0.8007	pos	M+H	C5H7N3	92.5	-	0.296997286	-	0.049084871	4.965	4.8041	5.0721	4.8596	5.0279	4.8822	4.9135	4.7527	4.9546	4.873	4.8575	5.1205	5.0768	4.9404	4.8969	4.9587	5.0105	4.9159	4.8056	4.6384	4.8675	4.8215	4.9593
pos_2364	Isoputreanine	metab_2361	HMDB0006009	-	193.1542	0.8566	pos	M+CH3OH+H	C7H16N2O2	-	40.7	-2.815690849	66165-33-1	0.06675549	4.6218	3.869	4.6054	4.6147	4.599	4.2427	4.1046	5.0104	3.7837	5.4275	3.8029	4.7214	5.2293	5.5753	4.2935	4.0649	3.2294	3.5866	4.8746	3.9546	5.1884	4.4587	4.8967
pos_2390	Ala Gly Glu	metab_2387	-	-	276.1182	0.9335	pos	M+H	C10H17N3O6	33.9	-	-2.948768224	-	0.063123365	5.0291	4.3879	4.6136	5.0683	5.3714	3.8332	4.7997	5.0673	4.3471	5.0464	4.6817	5.242	5.4933	4.8533	5.3162	5.177	5.3758	5.3863	5.1815	5.4145	4.8988	5.2629	5.2349
pos_2394	Creatine	metab_2391	57-00-1;HMDB0000064	C00300	132.0765	0.9474	pos	M+H	C4H9N3O2	61.8	-	-1.799092152	57-00-1	0.098146394	5.8137	5.73	6.3623	5.6234	5.7537	5.8335	6.0564	5.7277	5.9487	6.0479	5.7551	5.8663	5.8592	5.4806	5.9226	5.646	6.07	6.4836	5.7847	5.8731	5.576	5.8826	5.8154
pos_2411	Otonecine	metab_2408	-	C10356	186.112	0.9895	pos	M+H	C9H15NO3	31.8	-	-2.319893855	6887-34-9	0.049550551	4.5069	4.3482	4.7928	4.451	4.1302	4.6092	4.3242	5.3138	4.4409	4.1784	4.0932	4.4648	4.8161	4.5328	3.9084	4.3878	4.1877	4.5022	4.5768	4.1447	4.1237	4.8508	4.1756
pos_2419	5-Aminopentanoic acid	metab_2416	HMDB0003355;LMFA01100040	C00431	162.0498	1.0034	pos	M+2Na-H	C5H11NO2	-	48.2	-3.348447773	660-88-8	0.039240217	5.458	5.4801	5.9665	5.4753	5.5341	5.4962	5.6488	5.6739	5.6428	5.6609	5.5234	5.5955	5.7264	5.3103	5.3262	5.5931	5.7047	5.7675	5.4468	5.185	5.4903	5.5391	5.4222
pos_2463	4-Hydroxy-4-(3-pyridyl)-butanoic acid	metab_2459	HMDB0001119	C19579	226.0445	1.0664	pos	M+2Na-H	C9H11NO3	-	39.4	-3.273197063	15569-97-8	0.017237337	5.6759	5.8514	5.6487	5.696	5.9021	5.6324	5.6998	5.5043	5.5375	5.3564	5.4815	6.0288	6.0386	5.7115	5.743	6.0243	5.9002	5.8165	5.9148	5.7767	5.8615	5.8408	6.0654
pos_2495	PRIMA-1	metab_2491	-	-	186.112	1.1434	pos	M+H	C9H15NO3	34	-	-2.316525665	-	0.037906312	4.6108	4.594	4.7515	4.615	4.4121	4.494	4.5013	4.728	4.4094	4.3526	4.2653	4.7248	4.7522	4.685	4.2234	4.5947	4.4441	4.7628	4.6057	4.3652	4.2706	4.6041	4.2828
pos_2506	2-Amino-4-[(2-hydroxy-1-oxopropyl)amino]butanoic acid	metab_2502	HMDB0031412	-	155.0811	1.2141	pos	M+H-2H2O	C7H14N2O4	-	56.6	-1.943552215	38710-35-9	0.029930875	6.0577	5.8684	5.8224	6.472	6.4199	5.7685	5.6237	5.4898	5.4951	6.1367	5.5816	6.2186	6.2666	5.6787	6.3123	6.27	5.5143	6.1203	6.0787	6.07	6.0874	5.9477	6.0513
pos_2521	5-Acetamidovalerate	metab_2517	LMFA01030987;HMDB0012175	C03087	160.0965	1.2631	pos	M+H	C7H13NO3	37.4	-	-2.268759776	-	0.029243186	4.5443	4.3075	4.5497	4.8417	4.5733	4.0454	4.4455	4.2192	4.6759	4.7793	4.3186	4.9664	4.4239	5.5232	4.6641	4.5322	4.4658	4.3855	4.6501	4.9233	4.8139	4.4359	4.4698
pos_2556	(4S,8R)-8,9-Dihydroxy-p-menth-1(6)-en-2-one	metab_2552	HMDB0039052	-	202.1433	1.4878	pos	M+NH4	C10H16O3	-	41.4	-2.667322335	402593-42-4	0.054098356	4.7603	4.4599	4.3664	4.4093	4.8578	4.6457	4.7685	4.8924	4.9931	4.8875	4.5425	5.064	5.0249	5.4505	4.6949	5.2867	5.0443	4.7711	5.1052	5.0412	4.9794	5.0094	5.1723
pos_2557	Hypoxanthine	metab_2553	HMDB0000157;68-94-0	C00262	137.0455	1.4948	pos	M+H	C5H4N4O	73.3	-	-2.332977058	68-94-0	0.011623367	6.4039	5.512	6.5836	5.9754	6.0466	5.7865	6.1929	5.9751	6.2254	6.524	6.2233	6.4262	5.927	6.4972	6.5214	6.2339	6.6302	6.2928	6.1851	6.2953	6.4244	6.531	6.2844
pos_2559	Malonylcarnitine	metab_2555	LMFA07070080;LMFA07070093;HMDB0002095	-	280.1383	1.5018	pos	M+CH3OH+H	C10H17NO6	-	33.2	-3.141787187	910825-21-7	0.081792341	4.4709	4.7994	4.6261	4.4581	4.4448	4.0926	4.3356	4.3367	4.2613	3.9249	4.5239	4.396	4.8475	3.0202	3.9852	4.7949	4.328	5.01	4.3785	3.541	4.4812	4.8737	4.3826
pos_2567	Calystegine A6	metab_2563	HMDB0031345	-	160.0965	1.5368	pos	M+H	C7H13NO3	48.7	-	-2.271657265	177794-04-6	0.019363301	4.8717	4.6842	4.974	5.0601	4.9307	4.5913	4.7903	4.596	4.8325	5.0226	4.8336	5.0062	4.8393	5.63	4.9759	4.9111	4.9086	4.8762	4.8453	5.0921	4.8719	4.8471	4.9928
pos_2577	N-Methyl-4-pyridone-3-carboxamide	metab_2573	-	-	153.0655	1.5578	pos	M+H	C7H8N2O2	79.8	-	-2.427430445	-	0.037526582	5.3902	5.1842	5.889	5.3405	5.6245	5.3898	5.5691	5.2943	5.6764	5.8845	5.3837	5.7366	5.5339	6.3568	5.7775	5.6919	5.8958	5.5758	5.7652	5.6691	5.9376	5.8218	5.8765
pos_2579	Dinorpromazine	metab_2574	-	-	257.1125	1.5578	pos	M+H	C15H16N2S	77.3	-	6.88091088	-	0.022056876	4.8122	4.4302	4.8203	4.7425	4.8015	4.4899	4.6637	4.5353	4.6279	4.7534	4.7788	5.0778	4.7198	5.3662	4.8655	4.7811	4.7019	4.8063	4.9005	4.8522	4.6258	4.9178	4.6722
pos_2614	5-(3',5')-Dihydroxyphenyl-gamma-valerolactone	metab_2609	-	-	252.1223	1.7469	pos	M+ACN+H	C11H14O4	-	80.9	-3.289111413	-	0.244199427	1.3105	0.75	1.4039	4.3608	3.2798	2.6417	1.151	2.5324	1.303	0.8561	0.7959	1.624	4.3648	1.4368	1.8747	4.5951	2.3791	2.132	1.8229	2.8629	4.1094	1.2161	3.052
pos_2639	Uracil	metab_2634	66-22-8;HMDB0000300	C00106	113.0345	1.9996	pos	M+H	C4H4N2O2	47.3	-	-0.120556292	66-22-8	0.092088393	4.492	4.4505	4.7406	4.668	4.4658	4.5116	4.5752	4.4612	4.5915	4.5856	4.5121	4.7254	4.3588	4.6053	4.6037	4.4929	4.6455	4.4465	4.6536	4.5379	4.3997	4.584	4.6193
pos_2640	Epidermin	metab_2635	HMDB0034777	-	294.1537	2.0066	pos	M+CH3OH+H	C11H19NO6	-	58.7	-3.779650037	126050-09-7	0.048904883	4.6862	4.9014	4.8204	4.5792	4.7573	4.7199	4.5718	4.5911	4.5622	4.3588	4.8157	4.5743	5.1189	3.9753	4.2114	5.0818	4.9866	5.4098	4.3144	3.9211	4.9707	5.1124	4.8687
pos_2644	Demethoxyegonol	metab_2639	HMDB0030772	-	279.1001	2.1117	pos	M+H-H2O	C18H16O4	-	53.4	-5.027170016	53279-35-9	0.055217483	4.1842	3.1215	3.5126	4.439	4.6978	3.0572	4.2155	4.3732	3.4987	4.4079	3.8768	4.8036	5.1863	3.1138	4.426	4.9257	4.7885	4.7912	4.5237	4.6404	4.6389	4.6524	5.0361
pos_2645	L-Alloisoleucine	metab_2640	HMDB0000557	-	132.1016	2.1327	pos	M+H	C6H13NO2	76.9	-	-2.003044675	1509-34-8	0.024557266	6.9387	6.8452	7.3306	6.8285	6.9968	6.9297	7.0692	6.9976	7.0457	6.9974	6.9947	6.9834	7.2105	6.9036	6.7769	7.0526	7.1842	7.2598	6.8518	6.7612	7.0384	7.0522	6.9436
pos_2656	2-Pyrrolidinone	metab_2651	HMDB0002039	C11118	86.0603	2.2804	pos	M+H	C4H7NO	44.6	-	3.3582494547335497	616-45-5	0.047633904	5.7874	5.6829	5.6765	5.935	5.8255	5.4207	5.8247	5.7044	5.9035	5.8868	5.7608	5.7038	5.8367	5.8499	5.8471	5.8584	5.8814	5.8023	5.8396	5.7167	5.8543	5.7801	5.759
pos_2664	S-(2-carboxypropyl)-Cysteamine	metab_2659	HMDB0002169;LMFA01020395	-	164.0736	2.3364	pos	M+H	C6H13NO2S	46.7	-	-2.581893318	80186-81-8	0.132157821	4.0889	3.3096	3.2689	3.8255	2.4471	4.5299	4.103	3.355	3.3874	3.5461	3.7716	3.8476	3.2432	4.7468	2.8169	1.6015	4.1422	4.36	3.3167	3.9318	3.9457	3.7975	3.6183
pos_2688	Glycylglycylglycine	metab_2681	HMDB0029419	-	154.0607	2.4134	pos	M+H-2H2O	C6H11N3O4	-	43	-2.074729184	556-33-2	0.055627264	4.3653	3.8121	4.5507	4.0829	4.2625	4.5917	4.0311	4.0856	4.2061	4.4912	4.2004	4.5143	4.4153	4.8872	4.4116	4.4675	4.2901	4.2568	4.4648	4.6727	4.5037	4.1898	4.2683
pos_2701	3-Dehydrocarnitine	metab_2694	HMDB0012154	C02636	160.0965	2.4561	pos	M+H	C7H13NO3	44.4	-	-2.323016618	10457-99-5	0.050152771	4.6912	4.2711	4.8288	4.7862	4.6739	3.9979	4.5341	4.0778	4.6258	4.7384	4.6021	4.8131	4.5509	5.7833	4.8599	4.6408	4.6723	4.6171	4.584	4.9308	4.6583	4.5207	4.6801
pos_2705	2-Acetyl-3,5-dimethylfuran	metab_2698	HMDB0032159	-	180.1015	2.4701	pos	M+ACN+H	C8H10O2	-	30.9	-3.007867759	22940-86-9	0.095870933	4.6577	3.6789	4.6534	4.364	4.5378	3.6918	4.4556	4.5651	4.69	4.8472	4.6918	4.8088	4.455	4.9302	4.4711	4.4615	4.6784	4.1195	4.778	4.6314	4.2552	4.9001	4.9277
pos_2706	5-Hydroxyindoleacetylglycine	metab_2699	HMDB0004185	C05832	281.1124	2.4701	pos	M+CH3OH+H	C12H12N2O4	-	50.1	-3.109329474	-	0.114451744	4.6286	3.2069	4.8127	3.7412	3.295	3.2243	3.3681	3.216	3.34	4.9478	3.39	4.3799	4.1967	5.8644	4.5203	4.1427	3.9312	4.2379	4.6482	4.3006	4.1852	3.6403	4.0647
pos_2715	2-Phenylaminoadenosine	metab_2708	HMDB0001069	-	400.1702	2.5051	pos	M+ACN+H	C16H18N6O4	-	76.3	-7.268241894	53296-10-9	0.294634055	5.0109	5.3468	4.6656	5.0683	4.8478	5.6778	4.7319	5.3866	4.7148	2.4331	5.1624	4.4427	4.8757	4.4387	4.3024	4.7406	3.1466	4.5903	4.728	2.4069	2.3979	4.8556	2.4559
pos_2722	Glutaminylisoleucine	metab_2715	HMDB0028800	-	242.1493	2.5331	pos	M+H-H2O	C11H21N3O4	-	60.3	-2.493389303	86416-45-7	0.232034404	3.6659	2.3771	2.5491	4.0232	4.0632	2.3944	3.1044	2.3861	2.4692	3.9134	2.922	3.8989	4.373	4.3245	4.0746	4.1555	2.5086	3.9739	4.2338	4.0984	3.6888	3.398	3.9534
pos_2725	L-Norleucine	metab_2718	HMDB0001645	C01933	173.1281	2.5611	pos	M+ACN+H	C6H13NO2	-	35.5	-2.762558917	327-57-1	0.040090414	4.9901	4.8469	5.2889	4.7904	5.0432	4.7744	5.0398	5.052	4.9258	5.0421	4.9268	4.9854	5.0104	5.8009	4.8842	5.206	5.0276	5.3858	5.0051	4.804	4.9015	5.0243	4.8567
pos_2742	Gly Glu Val Asn	metab_2735	-	-	418.192	2.6918	pos	M+H	C16H27N5O8	38.5	-	-2.987057479	-	0.037998525	5.5413	4.7396	5.9199	6.0265	4.7215	5.5452	5.4476	6.3773	5.5374	4.9116	5.0342	5.455	4.3798	5.8161	5.2839	4.9285	5.9959	5.1215	4.9983	3.8917	5.8258	5.154	3.6596
pos_2751	5-Hydroxyindoleacetic acid	metab_2743	54-16-0;HMDB0000763	C05635	192.0649	2.7355	pos	M+H	C10H9NO3	79.7	-	-2.994593659	54-16-0	0.047360498	4.8666	4.9598	4.8998	4.4634	4.8492	4.8999	4.3881	4.7062	4.8767	4.8901	4.7723	5.1377	4.9582	5.0408	4.8894	4.7415	4.8215	4.7407	5.2267	4.6503	4.994	4.8488	4.7075
pos_2771	N-Alpha-acetyllysine	metab_2763	HMDB0000446	C12989	227.0784	2.8123	pos	M+K	C8H16N2O3	-	45.9	-4.457344577	1946-82-3	0.111997026	5.7259	5.3087	5.9222	5.5389	5.9506	4.7919	5.8306	5.5282	5.9388	5.1393	5.4804	6.0626	5.9441	5.7417	6.0016	5.9631	6.0335	5.994	5.9035	4.57	5.4271	5.9834	5.2354
pos_2789	Pro Asn Ser	metab_2781	-	-	317.1486	2.8941	pos	M+H	C12H20N4O6	60.3	-	9.622743839	-	0.069659486	4.8443	5.5351	5.3654	5.508	5.6582	5.3012	5.3043	5.0061	4.7358	4.8946	5.3384	5.3985	5.8021	5.0592	5.1138	5.5189	5.5127	5.3911	5.4795	4.9875	5.1341	5.1593	5.4628
pos_2800	His Trp	metab_2792	-	-	342.155	2.9496	pos	M+H	C17H19N5O3	69.2	-	-3.246985996	-	0.057733159	3.3125	3.2178	3.9937	4.283	5.7112	3.2352	3.6338	5.2386	3.8619	5.1193	3.2731	3.5877	5.0984	3.4334	5.3189	5.5497	5.7878	4.7138	4.7996	5.4019	5.607	5.282	3.3667
pos_2807	Pro Ser Asn Pro	metab_2799	-	-	414.2011	2.9706	pos	M+H	C17H27N5O7	53.3	-	6.644284484	-	0.28507281	5.2933	5.7341	5.5706	4.2468	5.5879	5.7198	5.3147	4.7027	5.0834	4.9264	4.7082	5.9156	5.8496	5.0897	4.9635	5.0288	5.0674	5.3734	5.3574	5.6905	5.729	4.845	6.0171
pos_2820	Noradrenochrome	metab_2812	HMDB0013030	-	198.0758	3.0615	pos	M+CH3OH+H	C8H7NO3	-	40.3	-1.46915508	490-89-1	0.149868284	4.132	4.2354	4.9452	4.4074	4.8463	4.9087	4.4555	4.1889	3.9002	4.6935	3.9457	4.9279	5.1311	4.1362	3.6504	4.3824	4.6962	4.7339	4.5898	4.6092	5.0223	3.8364	4.7373
pos_2843	Glu Phe	metab_2835	-	-	295.128	3.1881	pos	M+H	C14H18N2O5	46.1	-	-3.01260009	-	0.053844401	5.1605	5.1768	5.1143	4.9081	5.0803	4.8715	4.9555	5.0689	5.0241	5.1506	4.9103	5.298	5.4546	5.3631	4.8567	5.2165	5.0872	5.1716	5.1486	5.0204	5.3578	5.1779	5.3477
pos_2848	Hippuric acid	metab_2840	HMDB0000714	C01586	180.0651	3.2372	pos	M+H	C9H9NO3	83.7	-	-2.243955178	495-69-2	0.045583393	4.3696	4.1647	4.6217	4.8953	3.9908	4.3771	4.6136	4.5073	4.251	5.3528	4.9702	4.7293	4.111	4.7267	4.5027	3.9806	4.4323	4.4185	4.9381	4.3749	4.5572	3.712	4.7309
pos_2849	Phenylbutyrylglutamine	metab_2841	HMDB0011687	-	315.1329	3.2372	pos	M+Na	C15H20N2O4	-	56.7	4.643620534	-	0.162356065	3.6412	4.4236	4.8106	4.9011	4.7038	4.5557	4.4524	4.0365	4.0843	4.559	4.2843	4.479	5.373	4.3204	4.1322	4.7776	4.8215	4.59	4.5348	4.0439	4.7971	4.1758	4.5736
pos_2863	Gly Phe	metab_2855	-	-	223.1071	3.2923	pos	M+H	C11H14N2O3	55.2	-	-2.662491663	-	0.026087876	4.1075	2.7555	4.2891	3.7493	4.0951	2.7728	4.4538	4.82	4.3594	4.7029	4.152	4.6198	2.8376	3.6246	2.8787	3.8883	4.8296	4.5004	4.2759	4.3885	4.5464	4.0427	3.7702
pos_2865	Theophylline	metab_2857	HMDB0001889;58-55-9	C07130	181.0716	3.2993	pos	M+H	C7H8N4O2	73.7	-	-2.430336264	58-55-9	0.052424916	5.8589	5.6755	4.7739	5.9007	4.2124	5.5094	5.0228	3.1638	5.1053	3.293	5.1057	4.7757	3.3755	5.4234	5.7713	5.4361	5.2586	4.5979	5.0895	3.4643	5.1989	5.6254	5.446
pos_2882	Isoleucyl-Cysteine	metab_2874	HMDB0028904	-	235.1131	3.3837	pos	M+H	C9H18N2O3S	-	55.5	8.683055761	-	0.101726501	4.2953	4.2094	4.6597	4.4643	3.2625	4.5588	4.8108	3.6919	4.4643	4.4547	4.1397	5.088	4.583	4.9227	4.2546	3.9933	5.512	5.3831	3.9282	4.1033	3.2367	4.3358	4.1536
pos_2897	Asp-Phe	metab_2889	HMDB0000706	-	281.1123	3.4181	pos	M+H	C13H16N2O5	89.4	-	-3.111239107	13433-09-5	0.023836399	3.9606	3.3672	4.2063	5.8019	5.0657	3.2633	4.624	6.1321	4.7014	5.4027	4.476	5.1067	4.9712	5.305	5.2603	5.5498	5.7227	5.3791	5.3268	3.3456	5.2996	5.071	3.3948
pos_2910	N6-Acetyl-L-lysine	metab_2902	HMDB0000206	C02727	171.1124	3.5578	pos	M+H-H2O	C8H16N2O3	-	34	-2.369728709	692-04-6	0.191303947	3.4578	2.9215	3.7884	4.3847	3.9178	3.2451	2.4488	2.6963	2.392	4.0396	2.4653	3.6678	4.4282	3.158	3.7152	4.4433	2.6849	4.0155	3.6079	2.6854	3.039	3.5929	3.4669
pos_2924	2-(2,6-dihydroxy-3,4-dimethoxycyclohexylidene)acetonitrile	metab_2916	-	-	178.0859	3.6627	pos	M+H-2H2O	C10H15NO4	-	56	-1.892935106	-	0.095329084	3.7987	3.9578	3.8675	4.4965	4.3126	3.9253	3.3969	2.946	3.261	3.6296	3.0481	4.25	4.3596	4.3339	3.8715	4.4015	3.4359	3.7933	4.0472	3.1776	3.82	3.8392	4.1062
pos_2932	Gly Ala Ala Asp	metab_2924	-	-	333.1433	3.7472	pos	M+H	C12H20N4O7	62.1	-	8.542452015	-	0.099355955	4.1792	4.5185	5.4031	4.2398	4.8839	5.0353	4.609	4.2821	4.1859	4.6292	4.2217	5.0852	5.4809	3.1825	3.8868	4.5453	4.9197	4.8683	4.9009	4.5481	4.9918	4.2433	4.9211
pos_2935	1-(2-Furanylmethyl)-1H-pyrrole	metab_2927	HMDB0030204	-	189.1018	3.7752	pos	M+ACN+H	C9H9NO	-	42.7	-2.983901741	1438-94-4	0.027916944	3.1073	2.6206	3.7244	2.5793	3.4394	3.1905	2.9299	2.9755	2.4365	3.2455	2.5028	3.5988	3.3549	5.5504	3.5002	3.7693	3.1259	3.0922	3.3529	2.4438	3.5423	2.4358	6.9416
pos_2937	(10S,11S)-Pterosin C	metab_2929	HMDB0030763	-	217.1205	3.7752	pos	M+H-H2O	C14H18O3	-	47.2	-7.805566289	35938-43-3	0.10429616	4.4796	4.4349	4.5651	4.3983	4.6012	4.3435	4.5084	4.3674	4.5408	4.5088	4.5049	4.656	4.5177	4.5209	4.6085	4.5015	4.3954	4.3483	4.6281	4.5204	4.5441	4.5668	6.0856
pos_2938	R-(-)-Mandelic acid	metab_2930	-	-	135.0438	3.7822	pos	M+H-H2O	C8H8O3	32.5	-	-1.877975822	-	0.132303032	2.3011	2.3665	2.4176	3.1009	2.4101	2.3193	2.277	3.1076	2.4575	5.0945	2.8131	3.2316	2.9025	3.166	2.3296	2.471	2.5818	2.687	2.4481	2.3061	2.2972	4.3478	2.3714
pos_2951	Asparaginyl-Phenylalanine	metab_2943	HMDB0028738	-	244.1075	3.8732	pos	M+H-2H2O	C13H17N3O4	-	60.7	-2.159780092	-	0.146518907	3.0816	3.8428	3.3967	4.3549	4.2984	3.2522	2.6852	2.9886	2.7071	3.7787	2.6919	4.2249	4.3157	2.9171	4.35	4.307	2.7465	3.7106	4.0483	2.8435	3.2956	3.9522	2.9376
pos_2952	Asp Pro Lys Leu	metab_2944	-	-	472.274	3.8872	pos	M+H	C21H37N5O7	48.2	-	-5.393128613	-	0.050366454	6.023	6.1713	3.5633	6.3156	6.0544	3.955	6.2771	6.1438	6.2777	6.2184	6.1457	3.6341	6.1046	3.6064	5.9643	5.9725	6.0765	6.1436	6.1988	6.116	6.1079	5.9828	6.0728
pos_2960	Val Val Lys Ser	metab_2952	-	-	432.2791	3.9572	pos	M+H	C19H37N5O6	49.6	-	-5.90049076	-	0.028550434	6.3805	6.4865	5.5015	6.7035	6.4127	6.099	6.6018	6.4733	6.602	6.6023	6.484	5.4914	6.4746	5.4944	6.3431	6.3541	6.4341	6.5121	6.5492	6.5406	6.497	6.3342	6.4787
pos_2967	Alpha-Trisaccharide	metab_2959	HMDB0006595	-	480.2117	3.9782	pos	M+H-2H2O	C20H37NO14	-	52.4	8.009861827	49777-13-1	0.079824183	5.1348	5.2014	5.5213	5.6076	5.7406	5.2195	5.4561	4.0834	4.795	4.7349	5.1455	5.1361	5.8788	5.5156	5.4751	5.6987	5.2264	5.5569	5.6352	4.6944	5.1082	5.4228	5.6891
pos_2969	4-Formyl-3-(formylmethyl)-4-hexenoic acid	metab_2961	HMDB0039650;LMFA01030984	-	217.1066	4.0062	pos	M+CH3OH+H	C9H12O4	-	47.3	-2.401487368	-	0.045368735	4.9171	4.7816	5.1173	4.8069	4.9343	4.963	4.8831	4.7885	4.8646	4.9386	4.8493	5.0819	4.8896	5.1096	5.0609	4.9643	4.8941	4.8649	4.8828	5.0193	4.9231	4.921	5.0314
pos_2988	L-4-Chlorotryptophan	metab_2980	HMDB0030400	-	280.084	4.1322	pos	M+ACN+H	C11H11ClN2O2	-	42	-3.173736263	52448-14-3	0.053444179	5.2218	5.0143	5.1255	2.8771	2.8879	4.9376	4.6396	3.9171	4.2862	2.9257	4.3699	5.6087	4.5321	5.0207	5.3253	5.2544	4.5019	4.585	5.0485	4.9269	4.2987	5.2632	5.2952
pos_3010	Cysteinyl-Glutamine	metab_3002	HMDB0028773	-	214.0624	4.2583	pos	M+H-2H2O	C8H15N3O4S	-	54.7	-8.344203236	-	0.05668428	5.1774	5.0271	5.4382	4.9706	5.1815	5.2096	4.9684	4.9652	5.0509	5.132	5.0145	5.4179	5.0254	5.3534	5.2606	5.1608	5.0645	4.9612	5.0675	5.0389	5.1594	5.151	5.0746
pos_3034	1,3-Dihydroxy-N-methylacridone	metab_3026	HMDB0304008	C12093	242.0833	4.392	pos	M+H	C14H11NO3	37.1	-	8.637128816	28333-02-0	0.204140669	2.7036	2.5575	3.0764	2.603	2.6033	2.7636	2.5556	2.6444	2.7124	2.7195	2.8352	2.9669	2.6282	3.0347	2.672	2.6936	2.2588	2.4318	2.4294	2.7721	4.8927	2.5938	2.791
pos_3035	Nalidixic acid	metab_3027	HMDB0014917	C05079	233.0915	4.3991	pos	M+H	C12H12N2O3	37.7	-	-2.655616805	389-08-2	0.054536526	4.521	4.6407	4.8148	4.5693	4.6186	4.2415	4.0559	3.9704	4.0976	4.2598	3.4915	5.0208	4.6813	4.2714	4.7818	4.7375	3.2351	4.477	4.7107	4.0428	4.3585	4.6414	4.3307
pos_3043	Alpha-Butyl-omega-hydroxypoly(oxyethylene) poly(oxypropylene)	metab_3035	HMDB0032181	-	271.1869	4.4629	pos	M+Na	C13H28O4	-	38.9	-4.406900375	9038-95-3	0.033000189	5.0228	4.8507	5.2617	5.0146	4.991	5.211	4.8913	4.8688	4.9408	4.9582	4.9789	5.2788	4.9738	5.552	5.0873	5.0042	5.0426	4.9533	4.9519	5.0217	4.9475	4.9788	5.0545
pos_3054	Edulitine	metab_3046	HMDB0030179	-	170.0597	4.498	pos	M+H-2H2O	C11H11NO3	-	49.9	-1.585071903	15272-24-9	0.092278512	3.8462	3.5765	4.2856	3.0483	3.6982	3.8093	2.9658	3.3955	3.7207	3.4843	3.6346	4.3175	3.4996	5.6633	3.8304	4.0787	3.023	3.3475	3.8699	3.3457	3.7825	3.9953	3.04
pos_3088	3-Hydroxylidocaine	metab_3080	34604-55-2;HMDB0060655	C16560	251.1747	4.6806	pos	M+H	C14H22N2O2	31.5	-	-2.845848335	34604-55-2	0.033006333	5.1358	5.1726	5.5748	4.9808	4.46	5.3909	4.9057	5.2422	5.1958	5.7497	5.1746	5.469	4.9218	5.0825	5.1887	4.7454	4.9326	4.9872	4.7577	5.0404	5.0108	5.1574	4.6805
pos_3093	Ganglioside GM3 (d18:0/20:0)	metab_3085	HMDB0011919	-	628.381	4.6876	pos	M+2Na	C61H114N2O21	-	41.2	-6.442525284	-	0.035770463	7.188	7.4849	6.0547	7.5287	7.1851	6.1524	7.5031	7.3015	7.5256	7.4129	7.4094	5.8934	7.2459	5.651	7.1441	7.191	7.2509	7.3368	7.2442	7.311	7.2317	7.1053	7.3711
pos_3122	3,4,5-Trimethoxycinnamic acid	metab_3114	HMDB0002511	-	239.0908	4.8563	pos	M+H	C12H14O5	55.2	-	-2.717690307	90-50-6	0.106311539	4.3907	4.3434	3.987	3.981	2.9915	3.821	4.1335	4.8083	2.9985	4.3675	4.0709	4.7964	4.4472	4.6717	3.5096	2.8758	3.291	4.4513	4.8598	2.8731	4.084	4.23	4.0381
pos_3142	PE(22:4(7Z,10Z,13Z,16Z)/14:0)	metab_3133	HMDB0009580;LMGP02011104	C00350	392.7475	4.9616	pos	M+2Na	C41H74NO8P	-	56.4	1.727098597	-	0.021802092	6.1833	6.3092	4.4766	6.4413	6.1892	4.805	6.4109	6.3205	6.4305	6.3649	6.2876	4.3596	6.2499	4.1669	6.0652	6.1353	6.2181	6.2737	6.2696	6.318	6.2339	6.1658	6.2983
pos_3162	Bisacurone epoxide	metab_3153	HMDB0038503	-	286.2004	5.0466	pos	M+NH4	C15H24O4	-	75.4	-3.305779832	127214-83-9	0.018902901	6.3789	6.1487	6.8409	6.5888	5.8297	6.5429	6.0506	6.3652	6.2638	6.1408	6.3861	6.6441	6.4805	6.8315	5.83	5.9295	6.4555	6.6788	5.999	6.1749	5.4527	6.0967	5.7744
pos_3200	(+/-)-Ribaline	metab_3191	HMDB0033345	-	276.1258	5.1885	pos	M+H	C15H17NO4	-	35.4	9.916008381	41234-32-6	0.013769433	4.6608	4.7368	3.89	2.5941	2.6049	2.5343	5.4264	4.2476	5.0276	3.5614	4.7721	2.7598	4.1883	3.7574	3.8549	3.4602	2.6486	4.6617	4.9498	3.5571	3.3552	3.4308	4.6103
pos_3209	Agavoside A	metab_3200	LMST01080006;HMDB0034391	C08885	606.368	5.2096	pos	2M+3H2O+2H	C33H52O9	-	44.2	-7.845237694	56857-65-9	0.012894857	7.0087	7.3078	5.8737	7.3162	7.0413	5.949	7.3262	7.1206	7.3656	7.2354	7.1995	5.666	7.0793	5.4078	7.0094	7.015	7.0746	7.1265	7.0885	7.1239	7.0791	6.9599	7.1962
pos_3211	7-Chloro-L-tryptophan	metab_3202	-	C19687	239.0576	5.2166	pos	M+H	C11H11ClN2O2	45.8	-	-2.526115388	-	0.076583269	4.6224	4.5108	4.8745	5.0409	4.8172	4.6794	4.3896	4.3468	4.3252	4.7206	4.4494	4.981	4.7284	4.8118	5.0212	4.8634	4.41	4.5907	4.5944	4.5641	4.5586	4.6215	4.7477
pos_3229	CL(8:0/8:0/18:2(9Z,11Z)/18:2(9Z,11Z))	metab_3219	HMDB0117307	-	611.3545	5.2659	pos	M+2Na	C61H110O17P2	-	66.1	7.441861331	-	0.061910884	5.6697	6.0304	5.4068	6.0039	5.6858	5.3749	6.0346	5.8217	6.0944	5.9037	5.9297	5.4776	5.7349	5.4499	5.5933	5.6721	5.7759	5.7787	5.7098	5.7711	5.7128	5.5438	5.8468
pos_3246	Gly Glu Asn	metab_3236	-	-	319.1279	5.3009	pos	M+H	C11H18N4O7	73.4	-	9.73662889	-	0.058831846	4.9793	5.3001	5.8668	5.1837	5.5973	5.9358	5.3339	5.1421	5.1202	5.195	5.1455	5.8357	5.9418	5.3369	5.0257	5.0976	5.5584	5.387	5.4343	5.1697	5.39	5.017	5.5504
pos_3250	Citpressine I	metab_3240	HMDB0029323	-	302.1014	5.308	pos	M+H	C16H15NO5	35.6	-	-2.83490936	81525-58-8	0.074411923	5.4108	5.6897	6.2949	5.6037	6.0457	6.3209	5.7389	5.5709	5.5443	5.6786	5.4692	6.2584	6.3613	5.7488	5.4925	5.471	5.9401	5.8199	5.867	5.5919	5.8542	5.3943	5.9801
pos_3270	2,3,4,9-Tetrahydro-1H-pyrido[3,4-b]indol-1-one	metab_3259	-	-	187.0862	5.3649	pos	M+H	C11H10N2O	55.2	-	-2.104048001	-	0.116898526	3.2701	3.3777	4.126	3.1749	3.7106	3.2912	2.5532	2.5739	2.5751	3.1932	2.5381	4.3507	3.8566	5.4362	3.8952	3.9114	2.6145	2.5579	3.891	2.6382	2.9771	3.7694	3.0873
pos_3271	(S)-5'-Deoxy-5'-(methylsulfinyl)adenosine	metab_3260	-	-	346.121	5.3649	pos	M+CH3OH+H	C11H15N5O4S	-	44.8	9.540850009255161	-	0.010031931	3.9108	3.7597	5.1573	5.9755	4.222	4.6157	4.3523	4.7594	4.3763	3.6621	3.9242	5.594	4.6209	3.8151	3.823	3.4611	4.691	7.1718	4.6054	7.2906	5.9036	3.639	4.2204
pos_3302	Indoleacetyl glutamine	metab_3291	HMDB0013240	-	367.1391	5.5657	pos	M+ACN+Na	C15H17N3O4	-	72.6	4.534259187	6899/4/3	0.012868859	5.6853	5.7146	6.1958	4.345	5.2508	5.9289	5.4642	4.5478	5.2424	4.9665	4.9645	6.3623	5.9029	5.4329	5.5902	5.7909	5.4145	5.5661	5.8348	5.471	5.4253	5.7205	6.079
pos_3326	Aspartyl-Arginine	metab_3315	HMDB0028747	-	601.2643	5.6872	pos	2M+Na	C10H19N5O5	-	33	-3.73729976	-	0.064414143	5.6831	6.3167	6.2661	6.1632	6.4634	6.1407	6.1857	5.8468	5.5732	5.6682	6.24	6.2801	6.5013	6.4876	6.1727	6.3185	6.3263	6.1171	6.2977	5.8105	5.7333	6.1065	6.1853
pos_3331	6-{2-[6-carboxy-5-(2,4-dihydroxyphenyl)-3-methylcyclohex-2-en-1-yl]-3-hydroxyphenoxy}-3,4,5-trihydroxyoxane-2-carboxylic acid	metab_3320	-	-	550.1954	5.734	pos	M+NH4	C26H28O12	-	54.7	6.504649409	-	0.05058723	4.3137	3.7261	3.5669	4.2537	3.208	4.3578	3.5364	3.6123	3.2123	5.0215	4.1263	4.134	3.699	5.0109	3.2916	4.2489	3.8471	5.1509	4.8256	4.4238	3.6905	4.1835	3.4418
pos_3347	Acetylbalchanolide	metab_3336	HMDB0036693	-	310.2003	5.7925	pos	M+NH4	C17H24O4	-	65.7	-3.374234087	-	0.021445222	6.3816	5.8528	6.3383	6.2493	5.7224	6.2887	5.7524	6.0408	5.7968	5.9729	6.0735	6.4277	6.4408	6.5797	5.598	5.8559	6.2242	6.4549	5.9047	6.1589	5.2959	5.9718	5.5267
pos_3363	(+/-)-Octanoylcarnitine	metab_3352	-	-	288.216	5.8745	pos	M+H	C15H29NO4	87.9	-	-3.203931924	-	0.02833647	5.9291	5.476	6.561	5.8823	5.5323	6.2362	5.771	5.5988	6.2272	5.9266	6.0667	6.5095	6.0395	6.562	6.4705	5.7919	6.913	6.0499	6.0389	5.9911	5.2166	6.1927	6.2384
pos_3367	Ganoderic acid H	metab_3356	HMDB0035987	-	605.332	5.8846	pos	M+CH3OH+H	C32H44O9	-	60.1	-0.049691199	98665-19-1	0.152010406	5.0766	2.0102	4.1071	3.6683	4.9987	5.8958	3.323	2.5272	1.8373	2.1447	1.8319	5.1092	3.5022	4.9231	2.1769	2.4755	4.9422	4.8257	4.1952	3.8071	3.402	4.8337	2.3431
pos_3380	Trans-Zeatin-O-glucoside riboside	metab_3369	HMDB0032880	-	496.2065	5.9231	pos	M+H-H2O	C21H31N5O10	-	62.4	5.332987467	62512-97-4	0.056603966	4.8016	4.9302	5.1322	5.0839	5.427	5.1463	4.8364	4.2935	4.5572	4.625	4.6635	4.8422	5.639	4.8511	4.9828	5.0443	4.7695	4.953	5.1567	4.2361	4.7722	4.8659	5.3437
pos_3397	Demethylcalabaxanthone	metab_3386	HMDB0030656	-	442.1595	5.9825	pos	M+ACN+Na	C23H22O5	-	48.1	-8.021986631	106897-03-4	0.061327144	4.914	4.7727	5.6735	4.7133	5.3687	5.3836	5.0592	4.9522	4.8447	5.2333	4.8523	5.6006	5.6495	4.9399	4.9506	4.9875	5.3507	5.2031	5.2391	4.979	5.2919	4.7912	5.3307
pos_3428	Lysergic acid	metab_3417	HMDB0242256	C07541	269.1282	6.0298	pos	M+H	C16H16N2O2	37	-	-1.092789825	82-58-6	0.081942361	4.1919	4.05	4.4879	4.2487	4.3429	4.8079	4.3317	4.0005	4.1688	4.2463	4.2637	4.5186	4.5133	4.3189	4.3745	4.4206	4.4923	3.9936	4.2341	4.0996	4.4566	4.3323	4.6525
pos_3439	ASARYLALDEHYDE	metab_3428	HMDB0029648	-	197.0804	6.0438	pos	M+H	C10H12O4	54.9	-	-2.231583392	4460-86-0	0.038764974	4.5714	4.1878	4.3244	4.5027	4.294	4.5019	4.3528	4.3582	4.2096	4.8536	4.544	4.5429	4.3945	5.0651	4.3059	4.5799	4.4313	4.6648	4.8711	4.5975	4.4557	4.4401	4.4107
pos_3440	6-Hydroxy-1H-indole-3-acetamide	metab_3429	HMDB0031173	-	381.1545	6.0438	pos	2M+H	C10H10N2O2	-	58.3	-3.174107192	192184-73-9	0.051312856	4.0442	3.6081	4.0792	2.8839	2.8947	5.3318	3.3016	2.9221	2.899	3.6214	3.4517	5.0405	4.7504	3.6339	3.8758	4.6035	4.4261	4.0963	4.2377	3.4533	4.3787	4.2832	5.4756
pos_3441	16,17-Dihydro-16a,17-dihydroxygibberellin A4 17-glucoside	metab_3430	HMDB0040647	-	546.2529	6.0438	pos	M+NH4	C25H36O12	-	59.8	-3.124180242	159858-83-0	0.111632788	4.8108	4.2746	4.6289	4.7986	4.3566	4.8317	4.6531	4.7587	4.5414	5.2256	4.8925	4.7302	4.6317	5.477	4.477	4.9324	4.7225	5.151	5.3718	5.024	4.5317	4.6127	4.1863
pos_3444	Cardanolmonoene	metab_3433	HMDB0030482	-	341.2212	6.0508	pos	M+K	C21H34O	-	47.4	-9.656788591	501-26-8	0.028003411	6.0469	5.818	6.0216	5.9044	5.998	5.8497	5.9231	5.8542	5.9446	5.9912	5.885	6.1258	5.9227	6.0881	6.1409	6.0131	5.9949	5.9174	5.9912	5.9983	5.9796	6.03	6.012
pos_3475	Tanacetol B	metab_3464	HMDB0035075	-	314.2316	6.0859	pos	M+NH4	C17H28O4	-	49.9	-3.425418285	86787-28-2	0.022515868	6.1988	5.8103	6.5777	6.3817	5.8895	6.1825	5.8656	6.0363	6.2811	6.2196	6.2601	6.4836	6.4015	6.5988	5.9798	5.9829	6.6725	6.3025	6.1027	6.1286	5.2123	6.1748	6.1212
pos_3484	P-Menth-1-ene-8-thiol	metab_3473	HMDB0035703	-	358.2577	6.0929	pos	2M+NH4	C10H18S	-	34.6	-5.90243737	71159-90-5	0.028414055	5.3043	5.0121	5.3382	5.6066	5.2661	5.405	4.9347	5.0329	5.1861	4.9101	5.473	5.7393	5.5436	5.7409	4.9782	5.4584	5.3273	5.1846	5.3817	5.3386	4.8466	5.2599	5.3159
pos_3549	N-(3-aminopropyl)-3-(3,4-dihydroxyphenyl)propanimidic acid	metab_3538	-	-	271.1644	6.1566	pos	M+CH3OH+H	C12H18N2O3	-	32.7	-3.41167278	-	0.099667685	4.7986	3.9467	4.8453	4.964	3.3293	3.9199	4.5282	4.2546	4.5866	4.3199	4.845	4.7215	4.9039	5.2829	4.1684	3.3435	5.0098	5.0712	4.0811	4.8233	4.1341	4.3021	3.9135
pos_3556	Cys Ala Phe Cys	metab_3545	-	-	443.1438	6.1636	pos	M+H	C18H26N4O5S2	42.1	-	4.658444018	-	0.215254189	4.2704	4.5916	5.2175	4.0535	5.0443	5.1495	4.7464	4.7589	4.3923	4.7502	4.5945	5.5365	5.5559	4.5815	3.9586	4.5512	5.093	5.0246	4.9744	4.6704	4.9489	4.1575	5.0173
pos_3577	Gibberellin A74	metab_3566	HMDB0038746	-	767.3471	6.1776	pos	2M+K	C20H28O6	-	38	9.293230135	90806-14-7	0.234007688	5.7592	3.5324	4.1823	3.8451	4.7923	6.7529	3.4111	3.3497	3.4331	3.4666	3.3959	5.1845	5.3533	4.2233	5.2372	4.3347	5.5554	4.0194	4.1417	5.3418	4.4741	4.4558	3.4895
pos_3605	(3E,5Z)-3,5-Octadien-1-ol	metab_3594	HMDB0040149	-	109.1012	6.2061	pos	M+H-H2O	C8H14O	-	41.3	0.35307584	70664-95-8	0.040996706	4.7643	4.5741	4.7256	4.7126	4.7122	4.6479	4.6398	4.5815	4.6997	4.7478	4.6264	4.88	4.6808	4.9619	4.8007	4.7554	4.689	4.665	4.683	4.7274	4.8725	4.7702	4.9006
pos_3612	Chalcomoracin	metab_3601	HMDB0030069	-	649.2485	6.2061	pos	M+H	C39H36O9	39.8	-	8.178366088	76472-89-4	0.099040097	5.6274	5.7928	6.4343	5.8477	6.3422	6.1923	6.0342	5.9177	5.8596	6.0456	5.7638	6.578	6.7461	5.859	5.6795	5.8398	6.2848	6.1497	6.1515	5.9404	6.2739	5.4662	6.2338
pos_3620	7alpha-(Thiomethyl)spironolactone	metab_3608	-	-	389.2134	6.2201	pos	M+H	C23H32O3S	60.9	-	-2.937902243	-	0.094568121	4.9589	3.2199	3.6386	3.2972	3.7558	3.2372	3.2903	3.2289	3.3123	3.9973	3.4654	4.6894	5.2043	4.708	5.3494	3.3222	3.537	3.2931	5.2447	5.3558	5.284	5.1419	4.5302
pos_3637	Asp Glu Arg Thr	metab_3625	-	-	520.2341	6.2341	pos	M+H	C19H33N7O10	31.5	-	-3.925834487	-	0.238037429	4.8028	5.4135	4.0277	5.2073	5.6572	4.9365	5.5263	3.8642	4.8765	3.9811	3.9105	5.5158	5.1653	5.3417	4.5939	5.7147	5.4033	4.8635	5.0129	5.3642	5.2065	5.1217	5.0929
pos_3676	2,3-Dimethyl-2-cyclohexen-1-one	metab_3663	HMDB0031414	-	107.0856	6.2758	pos	M+H-H2O	C8H12O	-	44.7	0.34589681	1122-20-9	0.028343566	5.1005	4.9572	5.1617	5.003	5.1257	5.0381	5.0882	4.7876	4.9475	5.1652	4.8707	5.1376	5.054	5.2639	5.1505	5.1478	5.1729	4.9734	5.0729	5.1081	5.1946	5.1952	5.1675
pos_3700	3,4-Dimethylstyrene	metab_3687	-	-	133.1009	6.3037	pos	M+H	C10H12	66.3	-	-1.916677999	-	0.022751181	4.6419	4.7723	4.4301	4.6679	4.8206	5.0545	4.774	4.367	4.5367	4.4539	4.4561	5.0085	4.9163	5.1528	4.642	4.9772	4.7914	4.6861	4.8642	4.6898	5.3593	4.7841	5.2156
pos_3703	4-oxo-Retinoic acid	metab_3690	38030-57-8;HMDB0006285	C16678	332.221	6.3037	pos	M+NH4	C20H26O3	-	41.7	-3.335101311	38030-57-8	0.109502609	3.8146	4.8382	3.8925	4.4198	4.8809	4.6685	4.9736	3.729	4.391	3.8459	3.7752	4.9866	4.9813	4.6822	4.2103	5.1941	4.6549	4.0121	4.9644	4.5108	5.3988	4.6335	5.2537
pos_3706	Arg Asp Asp Val	metab_3693	-	-	504.2398	6.3037	pos	M+H	C19H33N7O9	30.9	-	-2.883506846	-	0.213217748	5.5968	5.7871	3.853	5.6128	6.0768	5.6057	6.051	4.2665	5.7117	3.7277	4.5236	6.1839	5.8989	5.7611	5.5787	6.2109	5.9288	5.5118	5.877	5.7469	6.0259	5.9248	6.0218
pos_3713	3a,7a,12b-Trihydroxy-5b-cholanoic acid	metab_3700	-	-	426.3208	6.3107	pos	M+NH4	C24H40O5	-	76.3	-1.455943946	-	0.061557723	5.2773	6.424	5.2054	4.5586	6.5387	4.7272	5.3613	4.6609	4.455	5.0344	4.3476	5.2301	4.1275	4.2749	4.8981	5.6396	5.6859	5.1803	4.9367	5.4645	4.4235	4.4693	5.4093
pos_3729	3-Hydroxynonyl acetate	metab_3716	HMDB0032443;LMFA07010753	-	225.1452	6.3457	pos	M+Na	C11H22O3	-	30.4	-4.642906697	60826-15-5	0.060642353	5.3537	5.202	5.3829	5.2437	5.3297	5.2498	5.3035	5.1661	5.3257	5.3542	5.2781	5.4834	5.2472	5.433	5.4343	5.3837	5.3546	5.2923	5.2886	5.3311	5.3588	5.3035	5.3885
pos_3742	2-Undecen-1-ol	metab_3729	LMFA05000622;HMDB0034856	-	358.3669	6.3598	pos	2M+NH4	C11H22O	-	39.3	-3.197173842	37617-03-1	0.109843592	4.0422	3.3528	3.9958	4.6378	4.8546	3.5969	3.9093	4.6814	4.1875	4.9339	3.9176	4.2127	4.8424	3.7805	4.7394	4.7992	4.8171	4.2858	4.8673	5.0784	3.8663	5.2728	5.0289
pos_3748	Docosatrienoic acid	metab_3735	HMDB0002823	-	352.3199	6.3668	pos	M+NH4	C22H38O2	-	73	-3.26413294	28845-86-5	0.078504723	4.6328	4.8877	4.9219	4.3741	4.6716	4.3578	4.7798	4.504	5.0131	4.5913	4.7377	5.238	4.2927	5.0004	5.0767	4.6633	4.4507	4.5689	4.6417	4.7655	4.2973	4.6847	4.6663
pos_3752	Ascorbyl palmitate	metab_3739	HMDB0039883;LMFA07010788	-	415.2658	6.3738	pos	M+H	C22H38O7	-	36.3	-7.869174938	137-66-6	0.025579295	5.7024	5.6237	5.7491	5.7165	5.697	5.7271	5.7035	5.6482	5.771	5.6907	5.7683	5.9284	5.5666	5.8612	5.7651	5.6289	5.6703	5.6961	5.6606	5.7378	5.6131	5.5756	5.6699
pos_3760	Glu Ser Trp Trp	metab_3747	-	-	607.2513	6.3808	pos	M+H	C30H34N6O8	58.4	-	0.314992892	-	0.098630786	4.8753	5.5454	5.7524	5.117	5.4977	5.1361	5.6462	5.7153	5.3161	4.5726	5.7616	5.6579	5.4493	5.0083	4.9455	5.122	5.838	5.4963	5.4181	5.4321	4.0322	5.4567	4.7923
pos_3839	12,13-DiHODE	metab_3826	HMDB0010201	-	330.2629	6.4438	pos	M+NH4	C18H32O4	-	53.6	-3.276729047	-	0.02946996	5.5645	5.387	5.621	5.5985	5.4538	5.8454	5.5483	5.3235	5.6703	5.6337	5.6012	5.9234	5.4806	6.0994	5.7861	5.5077	5.7442	5.4196	5.6574	5.649	5.51	5.6138	5.7556
pos_3871	PC(16:1/0:0)	metab_3858	LMGP01050021	-	516.3046	6.4578	pos	M+Na	C24H48NO7P	94.5	-	-2.917365678	-	0.036709083	5.8721	5.7574	5.8995	5.6611	6.0603	5.2358	5.764	5.9172	5.8078	6.0448	5.735	5.9054	5.4484	5.7399	6.0142	5.7813	5.9308	5.7151	6.1081	5.9534	5.4098	5.8844	5.014
pos_3879	LysoPE(0:0/20:5(5Z,8Z,11Z,14Z,17Z))	metab_3866	HMDB0011489	-	500.2737	6.4648	pos	M+H	C25H42NO7P	53.2	-	-6.872007226	-	0.045108207	5.6268	5.3118	5.3874	5.3821	5.7838	4.228	5.3346	5.295	5.1116	5.3128	5.6531	5.0418	4.869	5.5396	5.6747	5.6524	4.8043	5.6377	5.0418	5.2916	5.4293	5.5401	4.3596
pos_3886	10,20-Dihydroxyeicosanoic acid	metab_3873	HMDB0031923	-	362.3253	6.4718	pos	M+NH4	C20H40O4	-	53.7	-3.349564687	120727-26-6	0.0199243	6.8244	6.8153	6.8992	6.7308	6.8553	6.7644	6.7897	6.5898	6.6775	6.8893	6.7115	6.9621	6.7846	7.0295	6.9009	6.7973	6.8337	6.7557	6.7248	6.8155	6.9414	6.8078	6.8226
pos_3892	Gamma-Eudesmol rhamnoside	metab_3879	HMDB0037961	-	386.2889	6.4788	pos	M+NH4	C21H36O5	-	37.7	-3.20114848	349112-31-8	0.084964253	5.1308	4.8893	5.1476	5.2334	4.6959	5.611	4.9098	4.5624	4.9145	4.8293	5.2427	5.6462	5.5513	5.9518	5.0138	5.184	5.3055	5.1055	5.3495	5.2471	4.655	5.208	5.4413
pos_3935	6-{6-[5,7-dihydroxy-8-(3-methylbut-2-en-1-yl)-4-oxo-3,4-dihydro-2H-1-benzopyran-3-yl]-3-hydroxy-2-(3-methylbut-2-en-1-yl)phenoxy}-3,4,5-trihydroxyoxane-2-carboxylic acid	metab_3922	-	-	633.254	6.5278	pos	M+CH3OH+H	C31H36O12	-	56.7	-0.325686954	-	0.110744898	5.7844	6.1281	6.6309	5.5923	6.39	6.5677	6.2072	5.8977	5.9413	6.307	5.9054	6.8414	6.9998	6.1571	5.7991	5.9637	6.493	6.4614	6.3637	6.2221	6.6556	5.5566	6.5839
pos_3942	PC(17:1(9Z)/0:0)	metab_3929	LMGP01050126	-	508.339	6.5348	pos	M+H	C25H50NO7P	47.8	-	-1.454254405	-	0.062956581	5.9427	5.7251	6.0239	5.7562	5.9899	5.8403	5.9725	6.01	5.8586	6.119	6.0268	5.6879	5.8518	6.1638	6.0912	5.9774	5.9821	5.9552	6.1458	5.7672	6.211	6.0324	5.7119
pos_3962	Gly Glu Ser Trp	metab_3949	-	-	478.196	6.5488	pos	M+H	C21H27N5O8	43.5	-	5.73537847	-	0.097682695	5.2948	5.7156	5.8385	5.2515	5.6662	5.8966	5.5519	4.8847	5.408	5.1603	4.9266	5.9567	6.0252	5.2248	5.5136	5.2849	5.4216	5.4742	5.5771	5.2587	5.0014	5.3408	6.0912
pos_3964	PC(16:0/20:4(8Z,11Z,14Z,17Z))	metab_3951	LMGP01012136;HMDB0007983	C00157	782.5668	6.5488	pos	M+H	C44H80NO8P	-	51.2	-3.388507256	-	0.135920508	8.3021	8.2537	8.4532	8.3875	8.3244	8.2602	8.2554	8.089	8.3611	8.4083	8.3213	8.479	8.2945	8.4347	8.437	8.3118	8.4378	8.2659	8.4098	8.2983	8.3627	8.3144	8.4334
pos_3991	Cryptomeridiol 11-rhamnoside	metab_3978	HMDB0038018	-	419.3005	6.5768	pos	M+CH3OH+H	C21H38O6	-	49.2	0.439876645	349112-30-7	0.140613605	5.24	5.1747	5.3892	4.7402	4.5918	5.149	5.4161	5.8327	5.5022	4.5387	5.5272	5.4241	4.3112	5.5675	5.1262	4.8168	4.8338	4.4339	2.3752	4.5387	5.2414	3.6436	5.5465
pos_3998	Scyphostatin A	metab_3985	LMSP01080060	-	512.3341	6.5838	pos	M+H	C31H45NO5	51.2	-	-5.842965023	-	0.04731746	6.4721	6.0434	6.6186	5.9817	6.2986	5.4704	6.1315	6.5309	6.013	6.4179	6.2517	6.4398	6.1787	6.0299	5.7606	6.2918	6.3048	6.1651	6.4533	6.3019	6.0749	6.1378	5.4342
pos_4016	Oleoylcarnitine	metab_4003	HMDB0005065;LMFA07070096	-	426.3566	6.6188	pos	M+H	C25H47NO4	-	59.5	-2.824824993	38677-66-6	0.021376619	6.8025	6.6256	7.1439	6.7948	6.2054	7.2243	6.8556	6.4136	6.6524	6.3856	7.1298	7.1303	6.8525	7.1436	6.5684	6.4003	7.2482	7.0231	6.8904	7.11	6.274	6.8128	7.0903
pos_4031	Tsugaric acid B	metab_4018	HMDB0031962	-	493.3626	6.6398	pos	M+H-2H2O	C33H52O5	-	70	-9.419870034	201045-20-7	0.047845473	6.1903	6.7399	4.699	6.2385	6.7701	6.6603	6.8377	4.7504	6.2127	4.7207	5.4048	6.9955	6.8929	6.6259	6.2898	7.1221	6.7492	6.1675	6.7736	6.4817	7.1365	6.661	7.2177
pos_4035	Alpha-Calacorene	metab_4022	HMDB0036453	-	201.1633	6.6468	pos	M+H	C15H20	69.4	-	-2.520662763	21391-99-1	0.110234506	3.9688	4.835	3.8959	4.0946	4.8033	4.7428	4.8272	3.7324	3.8158	3.8494	3.7787	5.076	4.8773	4.8111	3.9698	5.1041	4.7599	3.8926	4.8291	4.4486	5.4061	4.6741	5.4106
pos_4037	Lucidenic acid F	metab_4024	HMDB0036436	-	474.2843	6.6468	pos	M+NH4	C27H36O6	-	39.8	-1.664379523	98665-18-0	0.082919813	6.2484	6.0078	6.3342	6.0557	6.0937	6.1901	6.0934	5.6166	5.9499	6.3597	5.8701	6.1407	5.9439	6.4813	6.3875	6.1964	6.2834	5.9383	5.9491	6.2498	6.0657	6.3181	6.1676
pos_4039	3a,6a,7b-Trihydroxy-5b-cholanoic acid	metab_4026	HMDB0000364	C17727	426.3206	6.6537	pos	M+NH4	C24H40O5	-	77.5	-1.900000073	6830/3/1	0.15752235	4.2298	5.7283	4.603	1.3789	5.791	1.3217	4.499	4.2347	4.2374	4.312	1.3579	4.1221	3.94	1.5123	3.9059	5.0444	4.3723	4.2381	1.3937	4.8582	4.2705	3.9339	4.7081
pos_4083	N-Acetyl-b-glucosaminylamine	metab_4070	HMDB0001104	C01239	253.14	6.7238	pos	M+CH3OH+H	C8H16N2O5	-	77.3	2.5806862098630496	-	0.026880927	5.7363	5.5864	5.762	5.6397	5.6421	5.6952	5.6373	5.4592	5.6886	5.715	5.6104	5.8968	5.5768	5.8284	5.7989	5.699	5.6852	5.6301	5.5991	5.7	5.6719	5.6732	5.7602
pos_4122	9(R)-HODE	metab_4109	-	-	279.2311	6.7798	pos	M+H-H2O	C18H32O3	61.2	-	-2.618704358	-	0.049636515	6.1892	5.8619	6.0711	6.2489	5.962	5.8734	5.9756	5.928	5.8765	5.8516	6.1556	6.3123	6.0402	5.9493	5.6728	6.0538	6.1364	5.9726	6.0278	6.1164	5.8629	6.0054	6.0678
pos_4131	LysoPA(24:0/0:0)	metab_4118	HMDB0114756	-	545.3591	6.7868	pos	M+Na	C27H55O7P	-	64.4	2.5308020600532903	-	0.030332335	7.2488	7.2419	7.5695	7.1866	7.2985	7.1328	7.3076	7.3702	7.1959	7.3527	7.3316	7.4772	7.4814	7.2823	7.3193	7.3058	7.3942	7.2784	7.5136	7.1966	7.465	7.3999	7.349
pos_4219	Pipericine	metab_4206	HMDB0031678;LMFA08020200	-	336.3251	6.8988	pos	M+H	C22H41NO	-	43.5	-3.085328498	-	0.050612087	4.6305	5.4795	5.5775	4.5773	4.6205	5.0775	5.3046	4.2155	5.4667	4.8007	5.1194	5.8787	4.3991	5.695	5.7773	4.3681	4.5877	4.3751	4.4289	5.2045	4.8992	4.5836	5.1033
pos_4244	13Z-Docosenamide	metab_4231	LMFA08010028	-	338.3407	6.9268	pos	M+H	C22H43NO	77.6	-	-3.147213021	-	0.19410156	5.6495	5.7139	6.1482	5.6519	5.6643	5.8192	5.9675	5.3994	5.8973	5.8145	5.7145	6.3039	5.4045	5.9689	5.9965	5.6713	5.6484	5.4911	5.698	5.8979	5.72	5.788	5.9163
pos_4253	PS(20:0/20:1(11Z))	metab_4240	HMDB0112524;LMGP03010948	C02737	868.597	6.9338	pos	M+Na	C46H88NO10P	-	76.5	-8.05745886	-	0.224634466	6.2741	4.8516	4.4238	6.3283	6.3595	4.7834	5.84	6.3559	5.6095	5.6876	6.1408	4.7092	6.4613	4.6063	6.298	6.6415	6.4466	6.0552	6.6823	6.5365	6.2579	6.6243	6.3616
pos_4270	Janthitrem C	metab_4257	HMDB0040684	C20601	570.354	6.9618	pos	M+H	C37H47NO4	40.2	-	-6.614763331	73561-91-8	0.048490408	6.0444	5.6653	6.4936	5.9197	6.2053	5.3342	6.1963	6.2589	5.843	6.1422	6.1546	5.7299	5.4885	5.8929	5.96	5.6341	5.9875	6.0058	5.5081	5.9594	6.0802	6.1148	5.4157
pos_4354	CL(16:0/18:1(11Z)/18:0/18:0)	metab_4341	HMDB0056588	C05980	729.5288	7.0876	pos	M+H+Na	C79H152O17P2	-	65.3	7.425188970733862	-	0.233584002	6.3296	6.2622	5.4142	6.3753	6.1397	4.9221	6.453	5.6409	6.3031	6.4089	6.3071	5.06	5.6652	4.6539	6.0158	6.4436	6.1992	5.5	6.0501	6.2917	6.1188	6.4629	6.3505
pos_4360	PC(18:3(9Z,12Z,15Z)/20:1(11Z))	metab_4347	HMDB0008209;LMGP01011689	C00157	810.5975	7.0945	pos	M+H	C46H84NO8P	-	41.6	-3.945245342	-	0.202391744	7.4274	7.3041	7.5279	7.3738	7.2427	7.4109	7.3795	7.2197	7.4233	7.494	7.4328	7.4965	7.4195	7.5544	7.4854	7.3181	7.4595	7.2639	7.497	7.2969	7.387	7.3042	7.4045
pos_4501	N,N-Didesmethyltramadol	metab_4488	HMDB0060849;931115-27-4	-	299.1744	7.4519	pos	M+ACN+Na	C14H21NO2	-	37.7	5.844606718	931115-27-4	0.02264401	6.6172	6.5007	6.6974	6.5693	6.6079	6.5414	6.5854	6.478	6.5945	6.6296	6.5545	6.7473	6.5637	6.7316	6.709	6.619	6.6349	6.5683	6.5938	6.6338	6.6194	6.621	6.6697
pos_4591	Aminoacetone	metab_4578	298-08-8;HMDB0002134	C01888	74.0604	8.4948	pos	M+H	C3H7NO	61.8	-	5.06426763	298-08-8	0.035349565	6.1703	6.0631	6.238	6.0852	6.1874	6.0901	6.1265	6.0541	6.1587	6.1638	6.0912	6.3022	6.1533	6.2957	6.2605	6.1578	6.1834	6.1437	6.1579	6.1762	6.1792	6.1458	6.1972
pos_4592	Triethylamine	metab_4579	HMDB0032539	C14691	102.1278	8.4948	pos	M+H	C6H15N	47.3	-	0.96499249	121-44-8	0.084530095	7.2366	7.1081	7.3006	7.1246	7.2092	7.1497	7.1696	7.0867	7.2065	7.2257	7.1309	7.3887	7.1695	7.365	7.305	7.1918	7.2024	7.1851	7.1855	7.2138	7.2097	7.1857	7.2334
pos_4621	DG(20:1(11Z)/18:4(6Z,9Z,12Z,15Z)/0:0)	metab_4608	HMDB0007396	C00165	643.5256	8.6493	pos	M+H	C41H70O5	-	49.6	-6.153491912	-	0.075178446	6.4117	6.2021	6.4643	6.3225	6.3178	6.2935	6.2416	6.2945	6.3282	6.3555	6.3603	6.4473	6.3128	6.4984	6.4822	6.4127	6.4284	6.3655	6.3314	6.3106	6.3435	6.3493	6.4719
pos_4627	Trolamine	metab_4614	HMDB0032538	C06771	150.1121	8.6703	pos	M+H	C6H15NO3	72.8	-	-2.393279456	102-71-6	0.036638887	6.7739	6.5983	6.8442	6.6858	6.725	6.6556	6.6768	6.646	6.7071	6.7498	6.6938	6.8419	6.6835	6.855	6.8097	6.7642	6.7662	6.7204	6.6943	6.7204	6.72	6.7139	6.799
pos_4653	PC(18:3(6Z,9Z,12Z)/0:0)[U]	metab_4640	-	-	518.3204	8.7125	pos	M+H	C26H48NO7P	32.7	-	-7.112724429	-	0.042332438	7.0352	6.7137	7.1683	6.9414	6.9392	6.6033	6.9197	7.2246	6.9283	7.1045	7.0979	6.8934	6.8722	6.9601	6.8111	6.87	6.9892	7.153	6.9422	6.8353	6.768	6.9766	6.6289
pos_4660	4-Hydroxymethylpyrazole	metab_4647	HMDB0060768	-	116.0818	8.7265	pos	M+NH4	C4H6N2O	-	42.1	-0.548837869	25222-43-9	0.047633634	4.79	4.6276	4.8703	4.6836	4.7366	4.6665	4.6686	4.6224	4.7428	4.7156	4.718	4.8613	4.6665	4.8937	4.8112	4.8067	4.7488	4.7049	4.6766	4.7486	4.697	4.7244	4.7827
pos_4689	23-Hydroxyphysalolactone	metab_4676	HMDB0031388	-	596.263	8.7614	pos	M+ACN+H	C28H39ClO9	-	58.6	1.625814397	118194-16-4	0.050602158	5.8684	5.5928	6.0704	5.781	5.8057	5.3806	5.8462	6.1055	5.7267	5.9892	5.9781	5.805	5.708	5.9028	5.6635	5.644	5.8568	6.043	5.7796	5.7246	5.5775	5.8405	5.3388
pos_5197	4-Acetamido-2-aminobutanoic acid	metab_5184	HMDB0031411	C06442	125.0708	8.6985	pos	M+H-2H2O	C6H12N2O3	-	49	-0.985946236	1190-46-1	0.044089035	5.157	4.9759	5.2047	5.0637	5.1184	5.0249	5.0498	5.0325	5.1029	5.1272	5.0792	5.2264	5.0636	5.2348	5.206	5.1617	5.1557	5.101	5.0998	5.1176	5.1067	5.1017	5.1877
pos_5243	Alanyl-Valine	metab_5230	HMDB0028700	-	171.1124	8.5933	pos	M+H-H2O	C8H16N2O3	-	54.2	-2.326495158	3303-45-5	0.054638952	5.2879	5.1003	5.3299	5.1494	5.2673	5.1451	5.1743	5.175	5.2184	5.2219	5.1963	5.3555	5.2036	5.3866	5.3476	5.2919	5.2779	5.2342	5.2121	5.2646	5.2297	5.2133	5.2998
pos_5297	Cyclohexylamine	metab_5283	HMDB0031404;HMDB0062716	C00571	100.1122	7.7529	pos	M+H	C6H13N	-	31.4	1.16118219	108-91-8	0.009748602	6.0623	5.8694	6.1647	5.9783	5.9796	5.9921	5.9735	5.9186	5.9723	6.0677	5.9536	6.1702	5.9294	6.1659	6.0715	6.0418	6.0053	5.9945	5.9661	6.0038	5.971	6.007	6.07
pos_5301	Propane	metab_5287	HMDB0031630	C20783	86.0967	7.7319	pos	M+ACN+H	C3H8	-	40.3	6.076383897879031	74-98-6	0.04241677	7.674	7.4748	7.7792	7.5981	7.5824	7.6057	7.5788	7.5379	7.5695	7.6845	7.5742	7.7801	7.5391	7.7844	7.6864	7.6508	7.622	7.6167	7.5812	7.6046	7.5807	7.6326	7.6863
pos_5308	1-Hydroxypropan-2-yl 2-isopropyl-5-methylcyclohexyl carbonate	metab_5294	HMDB0059947	-	281.1707	7.6759	pos	M+Na	C14H26O4	-	57.9	-6.497571545	-	0.030958917	6.6588	6.5345	6.7572	6.5858	6.6416	6.6258	6.6394	6.5204	6.6314	6.657	6.5846	6.8388	6.6243	6.817	6.7593	6.6411	6.6813	6.6261	6.636	6.6934	6.6573	6.6399	6.7249
pos_5312	Glutaminylarginine	metab_5298	HMDB0028791	-	267.1555	7.6549	pos	M+H-2H2O	C11H22N6O4	-	65.7	-2.819189305	126590-89-4	0.016532438	5.8558	5.7416	5.963	5.7897	5.8469	5.8014	5.8069	5.7567	5.7954	5.8879	5.7662	5.9997	5.8382	5.9612	5.9467	5.8351	5.8667	5.8037	5.851	5.8677	5.843	5.8639	5.9142
pos_5319	Valyl-Serine	metab_5305	HMDB0029136	-	237.1452	7.6199	pos	M+CH3OH+H	C8H16N2O4	-	42.5	3.241376428	13588-94-8	0.014800783	6.926	6.8083	7.0262	6.855	6.9097	6.8816	6.892	6.7918	6.8982	6.9363	6.8479	7.0961	6.8859	7.0742	7.0326	6.9181	6.9486	6.8985	6.9004	6.9537	6.9182	6.9267	6.9823
pos_5323	PC(16:0/20:2(11Z,14Z))	metab_5309	HMDB0007979;LMGP01011469	C00157	786.5984	7.5989	pos	M+H	C44H84NO8P	-	37	-2.937286998	-	0.111987029	7.096	6.8898	7.1415	7.0799	7.0794	7.0238	6.9973	6.817	7.0646	7.0267	6.9987	7.139	6.8378	7.1475	7.1736	6.8686	6.9931	7.0447	7.0506	7.0434	7.0179	6.9415	6.9866
pos_5336	DG(18:0/18:2(9Z,12Z)/0:0)	metab_5322	34487-26-8;HMDB0007161	C00165	638.5699	7.5359	pos	M+NH4	C39H72O5	-	63.2	-3.143648357	34487-26-8	0.057451264	6.7504	6.626	6.7946	6.6253	6.7465	6.6493	6.6742	6.6131	6.7396	6.6928	6.6427	6.9012	6.7587	6.8622	6.8638	6.7236	6.774	6.73	6.7642	6.7644	6.7752	6.6856	6.7847
pos_5373	N,N,O-Didesmethylvenlafaxine	metab_5359	-	-	341.2207	7.4448	pos	M+ACN+Na	C17H27NO2	-	44	2.7841541433152504	-	0.008865831	7.3247	7.2038	7.4009	7.2645	7.3166	7.2371	7.289	7.1958	7.3069	7.3378	7.2448	7.4521	7.2757	7.4249	7.4123	7.3261	7.3319	7.2838	7.3056	7.3269	7.3106	7.3167	7.3588
pos_5545	PC(18:3(9Z,12Z,15Z)/P-18:0)	metab_5531	HMDB0008226	-	768.5871	7.0945	pos	M+H	C44H82NO7P	-	36.2	-3.960775707	-	0.131091435	6.8424	6.6266	6.8872	6.85	6.7198	6.7495	6.7968	6.6912	6.7314	6.7799	6.8197	6.8077	6.6593	6.8342	6.8356	6.7602	6.86	6.6394	6.8477	6.7283	6.8598	6.7211	6.9208
pos_5587	1-Methyl-1,3-cyclohexadiene	metab_5573	HMDB0031532	-	95.0857	7.0317	pos	M+H	C7H10	-	33.8	1.846309587	1489-56-1	0.170095205	4.8185	4.4617	4.9526	4.8105	4.6358	4.8717	4.8423	4.6868	4.6237	4.8895	4.7201	5.0445	4.5766	4.8906	4.7777	4.841	4.7857	4.7288	4.7772	4.8316	4.5778	4.8376	4.9299
pos_5598	Typhasterol	metab_5584	HMDB0034423;HMDB0304522;LMST01030130	C15793	449.3588	7.0178	pos	M+H	C28H48O4	40.6	-	-8.230524672	87734-68-7	0.068120396	7.8072	7.6868	7.9913	7.7975	7.7499	7.9402	7.8776	7.5981	7.8285	7.8437	7.8048	8.0281	7.7784	8.0007	7.9568	7.8159	7.898	7.7621	7.7983	7.9806	7.8488	7.8382	8.0289
pos_5658	PE(18:1(9Z)/0:0)	metab_5644	LMGP02050004	-	480.3078	6.9549	pos	M+H	C23H46NO7P	86.9	-	-1.451618737	-	0.015149029	6.4549	6.218	6.4057	6.3399	6.5464	5.8221	6.1593	6.0662	6.0237	6.4094	6.3098	6.2774	6.3256	6.6079	6.4564	6.5443	6.2842	6.5274	6.3496	6.456	6.6458	6.5327	6.3004
pos_5758	PC(20:1/0:0)	metab_5744	LMGP01050047	-	550.3858	6.8639	pos	M+H	C28H56NO7P	81.6	-	-1.624729517	-	0.033007526	6.1195	5.9568	6.2864	6.1103	6.071	6.5006	6.0257	5.9368	6.1434	6.1416	6.044	6.3942	6.2021	6.7235	5.9481	6.0276	6.2777	6.2421	5.9851	5.9847	6.0926	6.3171	6.0654
pos_5768	13-hydroxyoctadecanoic acid	metab_5754	HMDB0061662	-	642.5647	6.8498	pos	2M+ACN+H	C18H36O3	-	62.6	-3.384733367	-	0.116248968	5.792	5.8014	6.2841	6.1907	6.1137	5.6299	6.0722	5.1523	5.7739	5.6973	5.9695	6.4828	6.2215	6.2015	5.5932	5.9079	6.4572	6.0571	6.361	6.521	5.3534	5.8348	5.9278
pos_5897	6-Hydroxypentadecanedioic acid	metab_5883	HMDB0031885	-	311.1816	6.7238	pos	M+Na	C15H28O5	-	43.6	-4.368109008	38076-52-7	0.029772214	6.3973	6.2897	6.4825	6.2813	6.345	6.366	6.347	6.1638	6.3543	6.3939	6.2966	6.5986	6.2626	6.5694	6.4901	6.3248	6.3849	6.334	6.2849	6.3912	6.3597	6.3502	6.4549
pos_5926	Tsangane L 3-glucoside	metab_5912	HMDB0040824	-	357.2237	6.6887	pos	M+H-H2O	C19H34O7	-	60.4	-9.183491481	143775-68-2	0.026297194	6.481	6.3603	6.565	6.3724	6.4097	6.4349	6.4336	6.2749	6.4283	6.477	6.38	6.66	6.3897	6.6432	6.5733	6.4323	6.464	6.4145	6.3669	6.4969	6.4563	6.4256	6.5303
pos_5940	5b-Cholestane-3a,7a,12a,23-Tetrol	metab_5926	HMDB0001968	-	454.3879	6.6748	pos	M+NH4	C27H48O4	-	31.9	-2.718650925	30673-09-7	0.089843551	4.951	4.9424	5.4689	4.7409	3.8434	6.1714	4.67	4.3507	5.0959	3.8812	5.3605	5.2608	5.0487	6.0216	3.9858	3.8576	5.4468	5.4087	4.9681	4.9101	3.8459	5.353	5.1871
pos_5959	6-{3,5-dihydroxy-2-[(2E)-1-hydroxy-3-(4-hydroxyphenyl)prop-2-en-1-yl]-6-{[3,4,5-trihydroxy-6-(hydroxymethyl)oxan-2-yl]oxy}phenoxy}-3,4,5-trihydroxyoxane-2-carboxylic acid	metab_5945	-	-	646.2028	6.6537	pos	M+NH4	C27H32O17	-	41	8.019820466	-	0.170219314	3.5396	4.2291	5.2675	3.0971	4.3395	5.0869	4.1224	4.0359	3.8386	4.3637	4.1205	5.2551	5.2143	4.3059	3.1431	3.8909	4.7897	4.5834	4.4561	6.7472	4.699	3.1114	6.6537
pos_5979	Xi-4-Hydroxy-4-methyl-2-cyclohexen-1-one	metab_5965	HMDB0033629	-	91.0544	6.6398	pos	M+H-2H2O	C7H10O2	-	52.4	1.6752401204145602	-	0.034585099	5.4401	5.3261	5.5273	5.3598	5.3937	5.5016	5.438	5.0537	5.2848	5.4613	5.2589	5.5797	5.3619	5.6766	5.5576	5.4875	5.5629	5.3058	5.3513	5.525	5.5429	5.516	5.5842
pos_5997	2,5-Dimethylbenzaldehyde	metab_5983	HMDB0032014	-	135.0801	6.6118	pos	M+H	C9H10O	94.9	-	-2.506344842	34341-29-2	0.070651048	5.5196	5.3846	5.6166	5.473	5.4962	5.5753	5.5065	5.0832	5.3818	5.6008	5.2407	5.5646	5.4298	5.7283	5.6623	5.5608	5.6622	5.289	5.44	5.6489	5.5422	5.6453	5.6052
pos_6000	Citreoviridin D	metab_5986	HMDB0030522	-	458.2524	6.6048	pos	M+ACN+H	C24H32O6	-	64.8	-3.074819027	74145-79-2	0.095341602	6.9419	6.6947	7.1714	6.8865	6.815	7.0393	6.9048	6.5948	6.6498	7.0055	6.7697	6.9059	6.7431	7.249	7.0189	6.9575	7.1372	6.7629	6.7249	7.0152	6.8886	6.9935	7.0813
pos_6001	Palmitoyl-L-carnitine	metab_5987	HMDB0000222	C02990	400.341	6.6048	pos	M+H	C23H45NO4	59.3	-	-2.753481059	2364-67-2	0.021724016	6.7534	6.5805	6.9129	6.6551	6.4366	6.9905	6.752	6.5474	6.6082	6.5634	6.9792	7.1219	6.6955	6.9604	6.7432	6.5638	6.9598	6.9338	6.8788	6.9371	6.5558	6.7491	6.9377
pos_6018	Piperine	metab_6004	HMDB0029377	C03882	286.1429	6.5838	pos	M+H	C17H19NO3	78.9	-	-2.992217777	94-62-2	0.031668531	5.827	6.2202	5.5179	4.9633	5.4582	4.0851	4.9254	2.7008	4.4257	5.3503	5.1108	3.6547	6.0716	2.9071	2.8149	5.4639	5.1448	6.2138	5.2576	3.2702	2.7823	2.7833	3.4745
pos_6035	3-hydroxyhexadecanoyl carnitine	metab_6021	HMDB0061642	-	398.3255	6.5698	pos	M+H-H2O	C23H45NO5	-	72.7	-2.439281517	-	0.028529211	6.1712	6.0138	6.5481	6.1458	5.7824	6.6527	6.3061	5.8666	6.1224	6.066	6.5542	6.6658	6.1326	6.745	6.2283	5.9108	6.7874	6.2429	6.3839	6.687	5.9436	6.2267	6.7858
pos_6045	3-Oxo-4,6-choladienoic acid	metab_6031	HMDB0000476	-	412.2836	6.5628	pos	M+ACN+H	C24H34O3	-	34.1	-2.647503926	88179-71-9	0.02889882	6.149	7.0053	5.3322	6.6941	7.006	6.9375	7.0281	5.3335	6.3081	5.328	5.4379	7.0789	6.9664	7.1027	6.1481	7.1667	6.9636	6.3475	6.6472	6.9109	7.0961	6.6211	7.1299
pos_6049	N-Acetyltyramine	metab_6035	-	-	180.1015	6.5628	pos	M+H	C10H13NO2	59.7	-	-2.457887414	-	0.021821811	5.7686	5.5386	5.6159	5.5757	6.0507	7.1782	5.7286	4.418	4.9631	4.9305	4.9238	6.0376	5.7671	5.6788	5.6771	4.7599	5.673	4.9799	5.1938	5.6688	6.3829	5.1101	5.8113
pos_6054	(3S,5R,6R,6'S)-6,7-Didehydro-5,6-dihydro-3,5,6'-trihydroxy-13,14,20-trinor-3'-oxo-beta,epsilon-caroten-19',11'-olide 3-acetate	metab_6040	-	-	593.3319	6.5558	pos	M+H-2H2O	C39H48O7	-	57.6	9.087636697	-	0.033837434	6.7255	6.6974	6.7471	6.064	7.2223	7.9948	6.3277	5.5346	6.3153	5.6363	5.9061	7.2432	5.7839	6.7746	5.7743	5.6143	6.7512	6.2404	6.5278	6.7611	7.0766	6.3675	5.3503
pos_6093	Citral propylene glycol acetal	metab_6079	HMDB0037286	-	228.1952	6.5418	pos	M+NH4	C13H22O2	-	32.6	-2.676063759	10444-50-5	0.012039804	6.5972	6.5128	6.7505	6.5679	6.571	6.6228	6.6292	6.4005	6.6033	6.6536	6.5402	6.8196	6.501	6.8294	6.7487	6.6014	6.6264	6.5197	6.5404	6.6661	6.631	6.6028	6.7121
pos_6106	Sphinganine	metab_6092	LMSP01020001;764-22-7;HMDB0242634;HMDB0000269	C00836	302.3045	6.5348	pos	M+H	C18H39NO2	71.3	-	-2.965349214	764-22-7	0.014311397	4.1925	4.3609	3.9002	6.3659	6.3383	4.5958	4.0934	6.4482	3.8958	6.5608	4.0985	4.379	6.4337	4.3829	6.282	6.2046	6.3539	6.0398	6.2236	6.6589	4.9392	6.8864	5.9646
pos_6124	3-hydroxytetradecanoyl carnitine	metab_6110	HMDB0061640	-	370.294	6.5208	pos	M+H-H2O	C21H41NO5	-	59.5	-2.945687063	282523-64-2	0.023277573	6.2562	6.0046	6.8265	6.333	5.8136	6.9984	6.4167	6.0685	6.4191	6.2726	6.9077	6.8415	6.3597	7.2622	6.2349	6.0392	7.0815	6.4402	6.4565	6.8415	5.5464	6.5231	7.0096
pos_6128	Ichangin 4-glucoside	metab_6113	HMDB0039340	-	692.2909	6.5138	pos	M+ACN+H	C32H42O14	-	49.1	-0.65115258	-	0.228795983	5.03	5.5448	5.9557	4.1846	5.7621	6.2167	5.5937	5.5653	4.9953	5.6922	5.5768	6.4095	6.3613	5.6792	5.3604	5.0368	6.0566	6.0089	5.8627	5.7821	5.8482	4.7468	5.97
pos_6141	N-Undecanoylglycine	metab_6126	HMDB0013286	-	266.1742	6.5068	pos	M+Na	C13H25NO3	-	62	6.489526768	-	0.048867301	5.4586	5.3018	5.4446	5.3994	5.3574	5.3698	5.3459	5.2055	5.4091	5.4449	5.3115	5.5752	5.2785	5.5724	5.4868	5.354	5.384	5.2966	5.3318	5.4344	5.4395	5.3942	5.5147
pos_6175	LysoPE(22:5(7Z,10Z,13Z,16Z,19Z)/0:0)	metab_6160	HMDB0011525	-	528.3072	6.4788	pos	M+H	C27H46NO7P	30.9	-	-2.429069759	-	0.099628277	5.1851	4.8611	5.7659	4.834	5.1371	4.5533	5.4646	5.5134	4.8472	5.4636	5.7356	4.9914	4.3681	5.5454	5.0964	4.6052	5.5116	5.476	4.5103	5.1627	5.1657	5.2093	4.4595
pos_6187	LysoPE(18:2(9Z,12Z)/0:0)	metab_6172	HMDB0011507	-	478.2917	6.4718	pos	M+H	C23H44NO7P	37.7	-	-2.432607113	85046-18-0	0.021596167	6.8629	6.5989	6.6718	6.6783	7.037	5.863	6.6025	6.6081	6.3772	6.6067	6.8277	6.4792	6.6024	6.757	6.7543	6.9987	6.4305	6.9113	6.6971	6.4829	6.8396	6.8527	5.9807
pos_6191	Yucalexin P21	metab_6176	HMDB0036754	-	337.2726	6.4718	pos	M+CH3OH+H	C20H32O2	-	42.1	-3.821975316	119626-54-9	0.040337213	5.8841	5.744	5.8205	5.8139	5.9929	5.6008	5.7584	5.6407	5.6865	5.8378	5.8366	5.863	5.7471	5.925	5.879	5.963	5.66	5.894	5.7857	5.7225	5.9358	5.9013	5.7122
pos_6223	Sphingosine-1-phosphate	metab_6208	HMDB0000277;LMSP01050001	C06124	380.2548	6.4578	pos	M+H	C18H38NO5P	76.5	-	-3.208843951	26993-30-6	0.034046003	5.2839	4.86	5.3736	5.3371	4.8484	4.8246	5.0925	5.4143	5.2105	5.0246	5.0057	5.1758	5.0049	5.2332	5.1118	4.7526	5.2112	5.444	5.0171	4.6381	4.7856	5.3115	4.623
pos_6241	LysoPE(16:1(9Z)/0:0)	metab_6226	HMDB0011504	-	452.2761	6.4508	pos	M+H	C21H42NO7P	89.5	-	-2.30316915	-	0.141831115	4.7798	4.2514	4.9132	4.0176	4.8767	4.783	4.6191	4.775	4.0672	5.1335	4.9688	4.8605	3.9295	5.3143	5.2933	4.9707	4.8608	4.7515	5.7441	5.211	4.7556	4.8208	3.9962
pos_6254	(3S,3'S,5R,5'R,6R)-3,6-Epoxy-5,6-dihydro-3',5,8'-trihydroxy-beta,kappa-caroten-6'-one	metab_6239	-	-	634.4505	6.4438	pos	M+NH4	C40H56O5	-	62	6.272170035	-	0.043425555	6.0716	6.0177	6.325	6.0746	6.0884	6.0549	6.0014	5.9304	6.0705	6.1238	5.9688	6.3049	6.0295	6.313	6.2081	6.0602	6.1368	6.0521	6.0289	6.0733	6.0564	6.0872	6.1166
pos_6259	PC(14:0/0:0)	metab_6244	LMGP01050012;HMDB0010379	-	468.3073	6.4438	pos	M+H	C22H46NO7P	70.5	-	-2.449644528	20559-16-4	0.01749193	6.5866	6.5125	6.6048	6.5606	6.5991	6.1624	6.6879	6.967	6.5229	6.878	6.6009	6.6034	6.4727	6.8634	6.7094	6.8055	6.5924	6.6604	6.9242	6.5741	6.8942	6.658	6.2931
pos_6276	Decanoyl-L-carnitine	metab_6261	HMDB0000651	C03299	316.2472	6.4368	pos	M+H	C17H33NO4	48.4	-	-3.196943008	1492-27-9	0.008418001	6.2124	5.9084	6.9146	6.3113	5.7681	6.7458	6.2646	5.9588	6.6423	6.3879	6.5546	6.9283	6.3717	7.1088	6.7187	6.1199	7.2163	6.4957	6.4883	6.4645	5.6054	6.5693	6.6833
pos_6305	PC(18:3/0:0)	metab_6290	LMGP01050038;HMDB0010388	-	540.3049	6.4228	pos	M+Na	C26H48NO7P	67.5	-	-2.263230032	-	0.192620944	5.2794	4.7492	5.0941	5.2692	5.5915	3.704	5.0602	5.3822	4.6247	5.235	5.1293	4.578	4.7619	4.4897	5.132	5.2607	4.4958	5.1024	4.6053	5.0345	3.7773	5.0007	3.8355
pos_6343	1-Hexanol	metab_6328	HMDB0012971	C00854	246.2421	6.4088	pos	2M+ACN+H	C6H14O	-	64	-2.998827123	111-27-3	0.013768277	2.9763	3.2196	3.9002	5.9556	5.7775	2.899	3.8006	6.0593	3.8307	6.1171	3.8319	3.5899	5.8951	3.8402	5.7322	5.6333	5.6245	5.5732	5.5787	6.137	4.2303	6.4022	4.528
pos_6371	Morphinone	metab_6356	HMDB0003563	C01735	301.1536	6.3878	pos	M+NH4	C17H17NO3	-	51.9	-3.626280579	467-02-7	0.0518171	5.2465	5.133	5.0162	3.5412	5.3218	6.3609	4.9069	4.2974	4.2893	3.4352	3.6102	5.6018	5.4319	4.4639	5.2448	4.0733	5.5426	4.3197	4.7131	5.2992	4.826	4.6327	4.725
pos_6421	12-Hydroxydodecanoic acid	metab_6406	HMDB0304547;HMDB0002059	C08317	239.1607	6.3457	pos	M+Na	C12H24O3	-	55.6	-4.900492187	505-95-3	0.061572602	5.543	5.3828	5.5751	5.467	5.4917	5.4489	5.4753	5.36	5.5152	5.5272	5.4553	5.6559	5.437	5.6095	5.6206	5.5017	5.4919	5.464	5.4794	5.5137	5.5067	5.5023	5.5663
pos_6427	3'-N'-Acetylfusarochromanone	metab_6412	-	-	299.1381	6.3388	pos	M+H-2H2O	C17H22N2O5	-	58.8	-2.63369114	-	0.019691543	6.4302	6.799	7.0123	6.158	6.8541	7.1377	6.6813	6.6587	6.5966	6.3461	6.3017	7.1911	7.1787	6.6315	6.401	6.406	6.7929	6.7044	6.8506	6.6947	6.6325	6.505	7.0806
pos_6430	LysoPE(0:0/20:1(11Z))	metab_6415	HMDB0011482	-	540.3652	6.3318	pos	M+CH3OH+H	C25H50NO7P	-	55.5	-1.5334369	-	0.159714207	5.3847	4.966	5.5489	4.9076	5.268	4.0482	5.2885	5.5416	5.0523	5.3842	5.2608	5.4379	5.324	4.7444	4.409	5.4581	5.4498	5.0905	5.38	5.1464	5.1456	5.0901	4.6777
pos_6434	Prostaglandin E1	metab_6419	LMFA03010134;HMDB0302206;HMDB0001442	C04741	372.2733	6.3318	pos	M+NH4	C20H34O5	-	75	-3.286370164	745-65-3	0.025844347	5.9284	6.3773	5.8943	5.7782	6.4676	5.7338	5.8567	5.6927	5.8733	5.8347	5.7759	6.064	5.646	6.2444	5.9606	5.9386	5.991	5.8604	5.7663	5.9507	5.7969	5.7916	5.8736
pos_6441	Chenodeoxycholic acid glycine conjugate	metab_6426	LMST05030008;HMDB0000637;640-79-9	C05466	494.284	6.3247	pos	M+2Na-H	C26H43NO5	-	81.3	-2.805023893	640-79-9	0.05838663	5.876	5.8364	5.4385	5.8033	6.0602	5.299	6.0501	5.0469	5.8327	4.9623	5.3398	6.0633	5.4238	5.774	5.8604	6.0646	5.8626	5.7278	5.6255	5.9272	5.8459	5.8979	5.9248
pos_6466	Gly Glu Gly Ala	metab_6451	-	-	333.1434	6.3037	pos	M+H	C12H20N4O7	63.7	-	8.855039238	-	0.073372633	5.7618	5.8908	6.3991	5.614	6.1828	6.4488	5.9796	5.7106	5.834	6.0145	5.7234	6.5116	6.7593	5.9021	5.6467	5.8998	6.2286	6.193	6.2024	5.9003	6.5348	5.6894	6.48
pos_6467	N,N-dimethyl-Safingol	metab_6452	LMSP01080056	-	330.3357	6.3037	pos	M+H	C20H43NO2	68.2	-	-3.006743886	-	0.028408276	4.596	4.2679	4.3654	5.6269	5.681	4.5418	4.1106	5.749	4.4032	5.773	4.255	4.3514	5.7669	4.3658	5.5161	5.5006	5.9075	5.2374	5.8091	5.8918	4.4986	6.1446	5.739
pos_6474	5-Phenyl-1-pentanol	metab_6459	HMDB0031624	-	147.1165	6.3037	pos	M+H-H2O	C11H16O	-	31.4	-2.278153886	10521-91-2	0.064950204	4.1658	4.6186	3.5035	4.3913	4.6624	4.5255	4.6615	3.4873	4.2298	3.3207	3.9824	4.7609	4.7931	4.6286	4.236	4.8749	4.4896	4.4572	4.6174	4.3323	4.985	4.5412	4.8833
pos_6476	4-Phenyl-3-buten-2-ol	metab_6461	HMDB0031616	-	131.0853	6.3037	pos	M+H-H2O	C10H12O	-	58	-1.529920342	17488-65-2	0.056900744	4.4629	4.5819	4.3913	4.36	4.6823	4.505	4.7286	4.2082	4.4098	4.494	4.2912	4.7366	4.7123	4.8353	4.4643	4.739	4.702	4.444	4.6879	4.4924	4.9215	4.6524	4.8722
pos_6491	Xanthoaphin	metab_6476	-	C01863	547.1585	6.2898	pos	M+H	C30H26O10	47	-	-2.565472805	1674-44-8	0.130783576	4.1253	5.239	5.3616	4.862	5.328	4.7535	5.6926	5.0992	4.8921	5.3249	6.2221	5.0107	4.9529	4.0967	5.5538	3.9834	5.7738	3.9543	4.9676	5.1507	3.9717	5.2649	5.9493
pos_6492	17-phenyl trinor Prostaglandin F2alpha cyclopropyl amide	metab_6477	-	-	428.2784	6.2898	pos	M+H	C26H37NO4	35.7	-	-2.730911625	-	0.073271922	3.6886	4.0204	4.859	3.7447	4.3869	5.2246	4.029	2.9332	2.9353	2.8602	2.4547	5.2181	5.0395	4.777	4.4959	5.1336	4.4037	2.4726	5.0676	4.6119	5.8402	2.9378	6.1894
pos_6496	Ethyl 2-methyl-3,4-pentadienoate	metab_6481	LMFA07010858;HMDB0037196	-	105.0699	6.2898	pos	M+H-2H2O	C8H12O2	-	39.4	0.3382353058206989	60523-21-9	0.026147114	4.906	4.8721	4.8173	4.8315	4.9623	4.8768	4.939	4.6034	4.791	4.9023	4.7009	5.048	4.9483	5.127	4.9324	5.051	4.9909	4.8029	4.9612	4.9022	5.2038	4.9917	5.1194
pos_6511	4-hydroxy-1-(4-methoxyphenyl)pentan-3-one	metab_6496	-	-	458.2525	6.2758	pos	2M+ACN+H	C12H16O3	-	75	-2.91044078	-	0.063123931	6.9184	6.643	6.89	6.7182	6.8699	6.7199	6.781	6.6537	6.6865	6.934	6.6611	6.7655	6.7511	7.034	6.996	6.8655	6.9698	6.7537	6.7741	6.8941	6.8391	6.9259	6.7998
pos_6512	Austalide L	metab_6497	HMDB0030158	-	446.2526	6.2758	pos	M+NH4	C25H32O6	-	56.9	-2.586461414	87833-52-1	0.124192093	6.3281	6.0039	6.3164	6.2015	6.3154	6.0905	6.2019	6.0622	6.0386	6.3736	6.074	6.1384	6.0986	6.4149	6.3394	6.2743	6.3455	6.1472	6.181	6.2471	6.1674	6.3941	6.1967
pos_6519	2-Indanone	metab_6504	-	C07727	133.0644	6.2758	pos	M+H	C9H8O	68.4	-	-3.122914412	615-13-4	0.097524083	4.7988	4.6088	4.8174	4.699	4.757	4.6726	4.7603	4.5441	4.627	4.9245	4.569	4.7373	4.6912	4.8961	4.8741	4.7672	4.8409	4.6202	4.7399	4.764	4.7895	4.9567	4.7547
pos_6523	Alpha-Methylstyrene	metab_6508	HMDB0059899	C14395	119.0854	6.2758	pos	M+H	C9H10	53.5	-	-1.094367742	98-83-9	0.030475308	6.37	6.169	6.4065	6.2713	6.3458	6.2628	6.3167	6.0858	6.1991	6.4531	6.1297	6.3097	6.2637	6.497	6.4272	6.3769	6.4306	6.209	6.3011	6.367	6.3734	6.4665	6.3411
pos_6533	(+/-)-Myristoylcarnitine	metab_6518	-	-	372.3099	6.269	pos	M+H	C21H41NO4	68.1	-	-2.652942852	-	0.042175311	5.5272	5.2986	5.5955	5.4669	4.9063	6.0837	5.6963	5.2689	5.4585	5.2521	5.941	6.0211	5.478	6.0401	5.6478	5.5181	6.0179	5.6997	5.8447	5.9261	5.4347	5.6624	6.1037
pos_6551	Polyoxyethylene 40 monostearate	metab_6536	HMDB0032477	-	346.3305	6.2481	pos	M+NH4	C20H40O3	-	89.8	-3.236539739	9004-99-3	0.168044919	4.2958	4.0116	4.1132	4.5762	4.6277	3.5425	4.2508	4.9688	3.7294	4.9727	4.0009	4.2526	4.896	4.3916	4.4718	4.4755	5.1401	4.0967	5.0486	4.5188	3.717	4.8719	5.2647
pos_6590	20-Hydroxy-E4-neuroprostane	metab_6575	HMDB0012638	-	341.2115	6.2271	pos	M+H-2H2O	C22H32O5	-	67.2	0.9237711424413108	-	0.109034745	5.4882	4.657	4.6612	4.7338	4.709	4.6902	4.6235	4.6588	4.7358	4.7713	4.7312	5.4056	5.7007	5.7937	5.8474	4.7007	4.8194	4.6468	5.9612	5.9462	5.7804	5.7621	5.0713
pos_6633	11-Hydroxy-9-tridecenoic acid	metab_6618	HMDB0035881;LMFA01050437	-	229.1793	6.2061	pos	M+H	C13H24O3	-	46.3	-2.198307996	105798-56-9	0.082413348	4.9482	4.6989	4.8807	4.8435	4.935	4.735	4.8428	4.7915	4.9315	4.9528	4.854	4.9872	4.8806	4.998	5.0246	4.8999	4.9197	4.8421	4.8116	4.9376	4.9911	4.884	4.9253
pos_6650	Sterebin E	metab_6635	HMDB0035379	-	356.2781	6.1991	pos	M+NH4	C20H34O4	-	41.9	-4.241935165	114343-74-7	0.070241221	5.6925	5.5536	5.2488	5.564	5.8918	5.7204	5.2862	5.1483	5.4121	5.6738	5.5195	5.8485	5.6341	6.148	5.1597	5.8688	5.7217	5.8693	5.8401	5.4899	5.5055	5.582	5.9119
pos_6653	16-Hydroxy hexadecanoic acid	metab_6638	-	-	290.268	6.1991	pos	M+NH4	C16H32O3	-	74.5	-3.419308771	-	0.054160993	5.3286	5.1595	5.3369	5.573	5.6687	5.0147	5.1526	5.656	5.0708	5.7013	5.0682	5.2341	5.298	5.3951	5.4189	5.5234	5.3126	5.315	5.4135	5.7283	5.1407	5.7861	5.0073
pos_6654	N-Decanoylglycine	metab_6639	HMDB0013267	-	252.1587	6.1991	pos	M+Na	C12H23NO3	-	57.7	7.530153589595409	-	0.079957179	2.9391	2.8445	3.0169	3.5005	3.2269	3.2658	3.1564	2.8536	2.9369	2.9704	2.8998	4.3923	3.3102	4.9774	3.0625	3.8938	3.85	4.0741	3.4587	3.1576	5.3971	3.2108	5.1433
pos_6674	Cis-3-Hexenyl trans-2-hexenoate	metab_6659	LMFA07010809;HMDB0038280	-	161.1321	6.1921	pos	M+H-2H2O	C12H20O2	-	60.3	-1.961653799	53398-87-1	0.04108415	4.1386	3.935	3.66	4.1937	4.0479	4.2817	4.1735	3.8276	3.8626	4.1217	4.1106	4.582	4.1051	5.0458	4.138	4.3155	4.2014	4.3163	4.32	4.2242	5.2074	4.2323	5.0173
pos_6685	6-Hydroxyoctadecanoic acid	metab_6670	HMDB0112193	-	318.2993	6.1852	pos	M+NH4	C18H36O3	-	30.6	-3.371374243	3158-47-2	0.024253107	7.1159	7.0344	7.1052	7.0196	7.1502	6.9869	7.0518	6.9209	6.9748	7.1474	6.9898	7.1999	7.0722	7.2451	7.1605	7.0911	7.1181	7.0286	7.0296	7.0962	7.211	7.1203	7.1055
pos_6723	5-NITRO-2-PHENYLPROPYLAMINOBENZOIC ACID [NPPB]	metab_6708	-	-	301.1174	6.1636	pos	M+H	C16H16N2O4	56.8	-	-2.89410003	-	0.077699956	5.9534	6.2113	6.6681	6.1302	6.5728	6.7613	6.2835	6.1385	6.1323	6.2811	6.0244	6.6877	6.9104	6.3596	6.0593	6.0327	6.4749	6.3479	6.3931	6.2006	6.6417	5.9248	6.6063
pos_6748	15-keto Iloprost	metab_6733	-	-	359.2205	6.1496	pos	M+H	C22H30O4	73.8	-	-3.382198157	-	0.042821892	5.4795	4.0923	1.8846	3.9512	1.8014	5.0969	2.6201	2.4509	2.7547	2.6087	2.5686	5.7804	6.1973	6.2048	5.9949	2.2187	1.8445	1.7867	6.2943	6.3343	6.0792	6.0151	5.2765
pos_6769	(3beta,6beta)-Furanoeremophilane-3,6-diol 6-acetate	metab_6753	HMDB0034930	-	331.1281	6.1356	pos	M+K	C17H24O4	-	94.8	-8.609463826	34335-95-0	0.148944179	4.1103	4.0106	4.6909	3.9327	4.2828	5.0907	4.2371	4.0049	3.8063	4.1726	4.1931	4.7814	4.7088	4.2671	3.9529	4.2276	4.6993	4.4423	4.3768	4.6866	4.5034	4.0281	4.6713
pos_6781	Dihydrocarveol acetate	metab_6765	HMDB0041469	-	214.1796	6.1286	pos	M+NH4	C12H20O2	-	41.3	-2.664375502	20777-49-5	0.050587975	5.053	4.877	5.0479	4.974	5.0407	4.921	4.9833	4.8778	5.0368	5.0444	4.9705	5.2169	5.1186	5.4383	5.1443	5.0296	5.0941	5.0654	4.9825	5.0208	5.6524	5.0297	5.4611
pos_6785	Ganoderic acid F	metab_6769	HMDB0035988	-	603.3161	6.1216	pos	M+CH3OH+H	C32H42O9	-	45.3	-0.534032357	98665-15-7	0.052845799	4.1209	1.7374	1.9074	1.8134	3.5644	6.391	3.7853	1.7463	3.6426	1.8614	1.7918	5.4841	1.8182	4.2573	3.9051	3.2415	4.634	1.8094	3.4726	3.9081	3.6349	3.726	3.6374
pos_6790	Sterebin A	metab_6774	HMDB0035337	-	328.2472	6.1216	pos	M+NH4	C18H30O4	-	37.7	-3.237739578	107647-14-3	0.026594251	5.6116	5.136	5.735	5.4482	4.861	5.785	5.4802	5.4823	6.0075	5.5963	5.9712	5.7828	5.7513	6.1249	5.5628	5.2672	5.7635	5.5756	6.0216	5.7623	5.2935	5.9146	5.6283
pos_6793	3-(L-Menthoxy)-2-methylpropane-1,2-diol	metab_6777	HMDB0032417	-	262.237	6.1216	pos	M+NH4	C14H28O3	-	45.4	-2.864541543	195863-84-4	0.102404686	3.3136	2.6585	2.8307	4.3147	4.2442	2.6758	3.1229	4.491	2.9257	4.6663	2.8452	2.9015	4.0965	3.0277	4.1371	4.1524	4.0203	3.8034	4.1997	4.4777	3.2052	4.6643	3.2862
pos_6795	KOBUSONE	metab_6779	HMDB0036790	C16983	223.1687	6.1216	pos	M+H	C14H22O2	54.7	-	-2.563560215	24173-71-5	0.050675901	4.6069	4.4789	4.1534	4.7307	4.8748	3.73	4.6105	4.3754	4.2943	5.4004	4.4707	4.5935	4.3182	5.1167	4.4682	5.1833	4.0786	4.3943	4.4386	4.1521	4.5825	4.2393	4.4291
pos_6845	Isoscoparin 2''-O-glucoside	metab_6829	LMPK12110747	-	638.1804	6.0789	pos	2M+3H2O+2H	C28H32O16	-	33.9	-0.256662211	-	0.108766295	3.6994	4.8162	5.0321	4.0913	4.8373	3.3266	4.894	4.8513	4.2957	3.4353	4.7566	4.6505	4.7151	3.6183	3.4326	4.2804	5.0427	4.5318	4.6679	4.0605	3.4	4.6589	3.4582
pos_6848	Morphine	metab_6832	57-27-2;HMDB0014440	C01516	303.1694	6.0789	pos	M+NH4	C17H19NO3	-	40.1	-3.245808965	57-27-2	0.039490306	5.5024	5.095	5.4845	4.837	5.7511	6.5923	4.5793	4.2514	4.7107	4.3457	4.2817	5.833	5.5588	5.4639	5.2472	4.7742	5.4823	4.7103	5.0968	5.3353	5.5647	4.8734	4.2013
pos_6863	Taurochenodeoxycholate-7-sulfate	metab_6847	LMST05020030;HMDB0002498	-	597.2863	6.0649	pos	M+NH4	C26H45NO9S2	-	50.6	-1.971056017	66874-12-2	0.134109545	5.0187	4.878	4.2828	4.7886	4.8484	5.9982	5.0833	5.029	4.9055	4.8715	4.9775	5.4031	5.9077	5.5294	5.4778	5.4964	6.1305	5.1953	5.7612	5.3282	5.331	5.5523	5.7677
pos_6878	Thr Trp Phe Asp	metab_6862	-	-	568.2432	6.0579	pos	M+H	C28H33N5O8	41.5	-	5.2832256297691504	-	0.064672432	4.3113	5.2507	5.2357	4.796	5.2647	5.1142	5.368	5.3754	4.8863	4.0992	5.2874	5.3925	5.5279	5.1144	4.5868	5.0507	5.64	5.2541	5.4293	4.8778	4.7676	5.1584	5.1482
pos_6895	3'-Ketolactose	metab_6879	-	-	341.11	6.0368	pos	M+H	C12H20O11	33.6	-	6.361325203416982	-	0.116965547	4.8125	4.9948	5.5125	4.947	5.4595	5.4169	5.0627	4.9295	4.9498	5.0767	4.8592	5.4696	5.6728	4.9192	4.7979	4.8301	5.2529	5.1817	5.1696	4.9165	5.0272	4.6793	5.26
pos_6901	Pilosine	metab_6885	-	C10610	287.1381	6.0298	pos	M+H	C16H18N2O3	76.7	-	-3.077434395	13640-28-3	0.029765275	4.3667	4.6389	4.9895	4.4892	4.8747	5.4166	4.8095	4.3648	4.3919	4.4669	4.6992	5.0745	5.1553	4.7007	4.5958	4.9406	5.0625	4.4624	4.819	4.7104	5.0331	4.7664	5.213
pos_6918	Oxidized dinoflagellate luciferin	metab_6902	-	C19705	603.279	6.0021	pos	M+H	C33H38N4O7	37.7	-	-3.924224757	-	0.069539812	4.875	5.8279	5.8876	3.3602	4.7507	5.4969	5.7265	4.3718	5.4764	4.3113	5.7219	5.3565	4.9012	5.6021	3.4063	3.9728	4.5238	3.8244	4.5164	4.1933	4.1342	4.0743	4.4992
pos_6951	Ethyl-imidazole carboxylate	metab_6935	-	-	141.0655	5.9422	pos	M+H	C6H8N2O2	69.8	-	-2.299579233	-	0.055745133	4.1374	3.6557	4.0254	3.8161	4.0373	4.2843	3.7093	3.722	3.8786	3.9278	3.8264	4.0768	3.617	4.1798	4.1173	4.1726	3.9824	3.7389	4.3597	3.6623	5.3205	4.0308	3.8882
pos_6963	Dehydroxypaxilline	metab_6947	HMDB0037531	-	464.2168	5.9008	pos	M+2Na-H	C27H33NO3	-	39.8	-0.951120333	112900-05-7	0.078837712	5.3005	5.2265	5.7755	4.7472	5.6317	6.0714	5.3116	5.3641	5.3116	4.5022	5.187	5.6801	5.6948	5.2519	5.3041	5.3228	5.5017	5.294	5.6852	5.2576	5.1744	5.5273	5.6266
pos_6967	6-(4-ethyl-2-methoxyphenoxy)-3,4,5-trihydroxyoxane-2-carboxylic acid	metab_6951	-	-	674.2645	5.8887	pos	2M+NH4	C15H20O8	-	53.8	-1.421722858	-	0.063330119	5.1989	3.1554	3.3279	3.2326	3.4535	3.8558	3.2258	3.5703	3.2478	3.2813	3.2107	4.8075	5.091	6.2481	5.3399	3.9621	3.4755	3.2286	5.5235	5.5132	5.8245	5.3496	4.3716
pos_6992	3-Indolepropionic acid	metab_6976	HMDB0002302	-	190.0857	5.8121	pos	M+H	C11H11NO2	88.3	-	-2.8501435	830-96-6	0.048569878	3.8479	4.487	4.0733	4.7341	4.5086	3.9782	4.258	4.9549	3.5541	5.2076	4.2964	4.3251	3.7838	4.9581	3.9793	5.0266	4.1657	3.8253	4.8748	4.137	5.2014	3.8404	4.2562
pos_7017	Gly Asp Ala Ala	metab_7001	-	-	333.1434	5.734	pos	M+H	C12H20N4O7	63.6	-	8.756034904511301	-	0.067556113	6.0573	5.9834	6.7288	5.7793	6.3939	6.599	6.1003	5.9473	6.0122	6.2297	5.944	6.6967	6.853	6.0101	6.0018	6.1265	6.4781	6.3148	6.391	6.0691	6.5155	5.9735	6.4901
pos_7035	Dihydrouracil	metab_7019	HMDB0000076;504-07-4	C00429	115.0502	5.6733	pos	M+H	C4H6N2O2	55	-	-0.16905028	504-07-4	0.021410475	3.0633	2.1389	3.3316	2.5878	3.0871	2.7048	2.6352	2.7413	2.585	3.1809	2.7396	3.2344	2.2205	2.4611	3.4357	3.488	2.9777	3.7699	2.5799	2.6488	2.9304	3.1385	3.1083
pos_7044	Deoxycholic acid 3-glucuronide	metab_7028	HMDB0002596;LMST05010046	C03033	591.316	5.6382	pos	M+Na	C30H48O10	-	51.9	3.4946461528918498	72504-58-6	0.026629986	6.8324	6.5603	6.9163	6.1501	7.2325	7.7557	5.9856	5.7744	6.2708	5.7184	5.97	7.1615	5.9585	6.8544	6.1686	5.9893	6.9523	6.337	6.6657	6.6538	6.7769	6.4906	5.3783
pos_7053	3-hydroxynonanoyl carnitine	metab_7037	HMDB0061635	-	300.2159	5.6031	pos	M+H-H2O	C16H31NO5	-	32.6	-3.30736901	-	0.043472088	4.3329	3.1174	4.7895	4.959	3.9748	5.065	3.0044	4.3414	4.3538	4.6733	4.3787	5.4234	4.659	5.7846	4.1823	4.1601	4.3013	3.8158	4.3638	4.0479	3.0246	4.0609	3.0827
pos_7069	Gly Ala Asp Asp	metab_7053	-	-	377.1335	5.4921	pos	M+H	C13H20N4O9	71.5	-	8.512518548	-	0.059462665	4.0657	4.236	5.4369	4.3943	4.8514	5.0309	4.4441	3.6772	4.1761	4.6045	3.9143	5.1841	5.2118	4.4741	4.1165	4.4005	4.7026	4.5257	4.649	4.122	4.8179	3.8679	4.7541
pos_7078	Canrenone	metab_7062	HMDB0003033;HMDB0258427	-	341.2101	5.4499	pos	M+H	C22H28O3	36.3	-	-3.047495379	976-71-6	0.037315043	5.1772	4.3765	4.9821	4.2593	4.731	4.9759	4.4935	4.402	4.4928	4.6869	4.5044	5.6253	5.6632	5.6942	5.4981	4.7573	4.5088	4.5923	5.7396	5.5873	5.6222	5.4406	5.0429
pos_7096	Serotonin	metab_7080	50-67-9;HMDB0000259	C00780	159.0913	5.386	pos	M+H-H2O	C10H12N2O	-	72.7	-1.909929046	50-67-9	0.01462231	3.1315	2.4644	3.6262	2.7541	3.1828	2.9794	2.2998	2.2388	2.5717	2.8067	2.2848	3.923	3.4375	6.334	3.486	4.1133	2.7112	2.8798	3.3324	2.329	3.1238	3.1268	2.868
pos_7176	6-(Allylthio)purine	metab_7160	-	C15348	193.0524	5.2166	pos	M+H	C8H8N4S	57.3	-	-9.805945925	-	0.091324138	3.6791	3.4968	4.081	4.1992	3.9867	3.9212	3.3461	2.5541	2.7888	3.9016	2.6003	4.2089	3.9128	3.8822	4.1629	4.097	3.5818	3.5581	3.7772	3.3924	3.6224	3.6777	3.842
pos_7217	10-Hydroxycarbazepine	metab_7201	HMDB0060676;29331-92-8	C07493	255.1121	5.1035	pos	M+H	C15H14N2O2	-	58.6	-2.796173753	29331-92-8	0.171270484	3.1525	3.8476	4.692	3.6963	4.4202	4.8523	3.7711	3.5274	3.449	3.8219	3.4989	4.6898	4.8128	4.2129	3.3197	3.1602	4.2058	4.1937	4.1783	3.5908	4.1425	3.4594	4.3544
pos_7227	LysoPE(0:0/16:1(9Z))	metab_7211	HMDB0011474	-	465.2844	5.0677	pos	2M+3H2O+2H	C21H42NO7P	-	36.5	6.6451617757881785	-	0.014906282	6.8553	6.9779	5.5333	7.082	6.8522	5.5578	7.095	6.9494	7.1122	7.0022	6.9603	5.5211	6.9074	5.4044	6.7955	6.8017	6.8991	6.9177	6.9068	6.9171	6.8917	6.8542	6.9383
pos_7233	5-Methoxycanthin-6-one	metab_7217	HMDB0030227	-	283.1069	5.0537	pos	M+CH3OH+H	C15H10N2O2	-	60.2	-3.234191748	15071-56-4	0.115931365	4.4194	4.813	5.5133	4.746	5.2801	5.6213	4.8818	4.6765	4.6729	4.807	4.5091	5.4955	5.6328	5.0123	4.5809	4.5732	5.1162	5.0002	5.076	4.6935	5.0414	4.4475	5.1994
pos_7243	PG(22:6(4Z,7Z,10Z,13Z,16Z,19Z)/20:3(8Z,11Z,14Z))	metab_7227	HMDB0116603;LMGP04010838	C00344	423.2738	5.0396	pos	M+2H	C48H77O10P	-	40.4	9.005717077184089	-	0.019110669	6.4763	6.6211	4.8608	6.742	6.4922	5.2021	6.7358	6.628	6.7406	6.6801	6.5915	4.8789	6.5509	4.5031	6.3919	6.4367	6.5334	6.5759	6.5757	6.6222	6.5358	6.493	6.6186
pos_7297	Ophiopogonin C'	metab_7281	-	-	362.2211	4.8633	pos	M+2H	C39H62O12	-	55.7	4.907687976	-	0.026332557	5.6731	5.8456	3.6435	5.9681	5.7001	3.9885	5.9461	5.8466	5.9231	5.8758	5.8027	3.4917	5.7709	3.464	5.5735	5.627	5.7351	5.7719	5.7984	5.8329	5.7729	5.6557	5.823
pos_7320	(+/-)-Hexanoylcarnitine	metab_7304	-	-	260.185	4.7649	pos	M+H	C13H25NO4	52.9	-	-2.598398948	-	0.028057867	4.7876	4.6334	5.8289	5.0034	4.6212	5.6981	4.8357	4.7462	5.168	4.8864	5.337	5.6358	5.1294	5.7869	5.2308	4.8391	5.8865	5.2845	4.9711	5.2872	4.3193	5.0741	5.3714
pos_7338	L-Hypoglycin A	metab_7322	HMDB0029427	C08287	106.0652	4.7157	pos	M+H-2H2O	C7H11NO2	-	39.1	0.467604192	156-56-9	0.016177787	4.166	3.7628	4.4785	3.7562	4.1344	4.2418	3.8596	3.9031	3.9327	4.0837	3.9225	4.4773	4.0521	4.4202	4.2011	4.2399	4.179	4.4063	4.0421	4.0689	4.0185	4.1506	4.1609
pos_7378	7-hydroxygranisetron	metab_7362	HMDB0061062	-	346.2214	4.6033	pos	M+NH4	C18H24N4O2	-	31.8	-7.047408175	-	0.146317057	2.9931	2.8985	4.1409	2.9758	2.9866	4.7965	2.9689	2.9076	2.9909	3.0244	4.6519	4.0695	3.5	4.8633	3.9842	3.0432	4.8211	3.213	3.5771	3.6585	3.0654	3.6849	4.8293
pos_7392	3-hydroxydecanoyl carnitine	metab_7376	HMDB0061636	-	332.242	4.5541	pos	M+H	C17H33NO5	-	52.3	-3.32349756	-	0.144512182	4.0159	2.8941	4.6542	2.9713	2.9821	5.0245	2.9645	2.9031	3.1724	3.0427	3.0382	4.8776	4.0351	4.506	4.1213	2.9964	4.7502	3.3186	3.776	2.9937	2.9847	3.6889	3.8513
pos_7398	Permetin A	metab_7382	HMDB0030527	-	562.3421	4.526	pos	M+H+Na	C54H92N12O12	-	92.3	-7.400280274	71888-70-5	0.029921989	6.7119	7.0031	5.6608	7.0453	6.7279	5.6074	7.0151	6.8269	7.0559	6.9352	6.9274	5.3784	6.7614	5.1893	6.6796	6.6857	6.7746	6.8433	6.8115	6.8197	6.7822	6.6021	6.9201
pos_7420	P-Octopamine	metab_7403	HMDB0004825	C04227	307.1643	4.4629	pos	2M+H	C8H11NO2	-	43.2	-2.984559713	104-14-3	0.279324949	3.2097	2.907	3.5878	2.87	3.9997	5.2734	3.1531	2.7801	3.0555	2.873	2.6222	4.0981	2.7632	2.5818	2.1691	2.542	3.4396	2.2886	3.0297	2.5871	3.7885	2.2608	2.9063
pos_7424	Norcocaine	metab_7407	HMDB0041955	-	276.1257	4.4348	pos	M+H	C15H17NO4	55.9	-	9.76488792	18717-72-1	0.080308323	5.0307	5.0818	4.3646	2.8977	3.1902	3.8488	5.7763	4.6661	5.3685	4.2204	5.119	3.2211	4.6169	4.2667	4.4524	4.2215	3.8155	5.014	5.249	4.3528	4.1567	4.0271	4.9356
pos_7427	Phe Trp	metab_7410	-	-	352.1645	4.4201	pos	M+H	C20H21N3O3	67.6	-	-3.066477488	-	0.030132422	4.6105	3.0784	5.3873	4.955	5.0673	4.792	5.2506	5.3517	4.6895	5.2808	5.2484	5.1193	4.9327	4.8186	5.1603	5.235	5.5476	5.5662	5.2943	5.4903	5.2794	5.137	4.6278
pos_7442	Norvaline	metab_7425	HMDB0013716	C01799	257.1488	4.364	pos	2M+Na	C5H11NO2	-	32.8	7.007716218	760-78-1	0.02923042	4.0523	2.7437	4.275	4.1875	2.8317	5.6962	5.3167	2.8166	3.4293	2.8695	5.4881	3.4765	3.8052	5.5155	4.8209	3.1183	5.4807	5.019	2.8363	5.2789	4.7423	3.1829	5.1331
pos_7443	Beta-Alanyl-L-arginine	metab_7426	HMDB0060441	C05340	210.1342	4.357	pos	M+H-2H2O	C9H19N5O3	-	52	-3.17137978	-	0.141253574	4.1672	3.8788	4.2557	3.0716	4.0323	4.041	3.209	3.6332	3.6909	3.6758	4.1042	4.3284	3.9848	4.3207	4.1608	4.026	3.8957	3.7952	3.6437	3.7926	3.8269	3.8866	4.1304
pos_7446	3-hydroxyoctanoyl carnitine	metab_7429	HMDB0061634	-	304.2109	4.3429	pos	M+H	C15H29NO5	-	38.9	-3.120606517	-	0.02317442	5.4504	5.0214	5.2488	5.4449	4.7505	5.7875	4.9809	5.0031	4.9877	5.144	5.2593	6.0071	5.5723	6.1293	5.3107	5.476	5.4903	5.2528	5.6834	5.3501	4.7223	5.6373	5.5975
pos_7499	ACETYLTRYPTOPHANAMIDE	metab_7482	-	-	246.123	4.0903	pos	M+H	C13H15N3O2	46.3	-	-2.666761065	-	0.055568919	4.8002	4.9099	4.8076	3.405	3.5965	4.5667	4.2092	4.464	3.9477	3.4537	4.0722	5.3013	4.5105	6.3172	4.5805	4.937	3.6538	4.5036	4.7915	3.7725	3.7402	4.9747	5.4236
pos_7509	Phe Ile	metab_7492	-	-	279.1693	4.0622	pos	M+H	C15H22N2O3	59.6	-	-3.793949634	-	0.162462861	2.8467	2.3385	5.0557	3.4749	3.9179	3.0907	2.4087	6.0371	3.6982	5.4257	2.534	2.581	4.6161	2.5534	4.5385	4.5929	5.01	5.2332	3.3972	3.3666	4.8427	4.3723	2.893
pos_7518	Soyasaponin aa	metab_7501	HMDB0040505	-	539.2685	4.0202	pos	M+H+Na	C53H82O21	-	62.2	5.377747024243178	157263-01-9	0.126175785	4.9422	4.093	5.1136	4.8565	5.2978	5.0865	3.2702	5.0144	4.0688	4.4427	3.2551	4.2503	5.1139	4.7294	5.0219	5.5556	5.5967	5.4331	4.5175	4.7738	4.9223	5.0669	3.8484
pos_7537	Lys Lys Pro	metab_7520	-	-	372.2581	3.9222	pos	M+H	C17H33N5O4	58.6	-	-6.44997301	-	0.097725067	3.2219	3.6224	5.3862	4.1014	3.9593	5.2302	3.8248	3.7962	3.7529	4.1457	3.4144	5.5838	3.6957	5.6223	3.0849	3.539	3.733	3.2005	4.1279	3.0234	3.7535	3.0747	2.9967
pos_7552	DL-2-Aminooctanoic acid	metab_7535	HMDB0000991	-	160.1328	3.8662	pos	M+H	C8H17NO2	36.6	-	-2.330842034	644-90-6	0.018129718	4.6447	4.3037	4.1215	4.3846	4.4904	4.6399	4.0815	4.0706	4.1943	3.9523	4.6414	4.6626	4.8118	4.3674	3.9468	4.819	4.4481	4.359	4.5071	4.4778	4.7885	4.5514	4.3012
pos_7573	3-keto Fusidic acid	metab_7556	HMDB0060745	-	548.3627	3.7262	pos	M+NH4	C31H46O7	-	42.2	8.564508379	-	0.111234827	5.3171	5.4196	4.3968	5.6235	5.2118	4.2416	5.6037	5.4577	5.5557	5.5518	5.3467	4.4676	5.3025	4.4399	5.047	5.2451	5.281	5.4125	5.4074	5.4038	5.2766	5.2531	5.4174
pos_7576	Monoethylglycylxylidide (MEGX)	metab_7559	-	-	207.1487	3.7052	pos	M+H	C12H18N2O	31.3	-	-2.40697851	-	0.025339419	5.8156	6.1379	6.0058	4.9392	4.7113	5.7394	5.3499	5.8234	5.9898	6.4153	5.8616	5.6585	5.5654	5.4046	5.7243	5.3337	4.1339	5.7623	5.85	5.5067	5.6234	5.7379	5.3503
pos_7588	Vulgaxanthin I	metab_7571	HMDB0029840	C08568	362.0989	3.5998	pos	M+Na	C14H17N3O7	-	80	8.820764236	904-62-1	0.264576272	4.1495	4.7113	3.4438	4.1127	4.2762	4.3345	3.8951	3.2102	3.3212	3.3603	4.2947	4.3943	4.5385	3.4167	4.093	4.8584	3.6667	4.808	4.1211	3.8864	4.6195	4.9073	4.696
pos_7592	2-Dodecylbenzenesulfonic acid	metab_7575	HMDB0031031	-	344.2268	3.5788	pos	M+NH4	C18H30O3S	-	54.2	4.37592184	-	0.052648883	5.8676	6.0233	5.466	6.26	5.9912	5.7931	6.1564	5.9395	6.1465	6.1411	5.9425	5.583	6.0669	5.5436	5.9398	5.9255	5.954	6.0197	6.1887	6.0256	6.0556	5.943	5.9913
pos_7604	Valyl-Phenylalanine	metab_7587	HMDB0029134	-	247.1434	3.4596	pos	M+H-H2O	C14H20N2O3	-	48.7	-2.750453439	3918-92-1	0.03186435	5.9796	5.7656	5.0408	6.1666	5.3649	2.921	3.6986	5.2414	6.1895	5.1668	5.0545	4.7153	5.9959	5.7938	5.2849	5.6492	5.4165	5.7629	6.1574	5.3776	4.1935	6.0192	5.2437
pos_7645	4-formyl Indole	metab_7627	-	-	146.0597	3.363	pos	M+H	C9H7NO	98.6	-	-2.48155901	-	0.01862278	5.937	6.0353	6.0807	5.7752	6.0386	5.7309	5.9415	6.0418	6.049	5.8946	5.8694	6.1173	6.1089	6.0003	6.0487	6.0428	5.9454	6.0945	6.103	5.7256	6.0371	6.082	5.8051
pos_7653	Gamma-Glutamylisoleucine	metab_7635	HMDB0011170	-	243.1333	3.3273	pos	M+H-H2O	C11H20N2O5	-	37.1	-2.542666912	23632-83-9	0.061243332	3.8787	2.7415	3.9274	4.1213	2.8295	5.2232	4.8807	3.4738	3.3663	4.2319	4.9603	3.7635	3.5026	4.9045	4.0781	2.8437	4.7779	4.8589	2.8341	4.8117	4.1389	2.833	4.7575
pos_7660	Asn Val Leu Gly	metab_7642	-	-	402.2322	3.2923	pos	M+H	C17H31N5O6	65.7	-	-6.337882627	-	0.170509591	4.3111	4.8238	3.8283	5.2151	4.4895	4.0349	5.043	4.1488	4.9181	4.9642	4.287	4.0052	4.6433	3.6106	4.3069	4.4276	4.5477	4.4622	5.0311	4.6403	4.6981	4.5302	4.6199
pos_7665	Tyrosyl-Lysine	metab_7647	HMDB0029110	-	310.1752	3.2782	pos	M+H	C15H23N3O4	-	65.7	-3.176845693	-	0.052122997	5.6582	5.1428	4.9225	4.8348	4.6802	4.6786	4.6243	5.0292	4.8899	5.5682	4.7123	5.5929	4.5606	6.3741	5.3833	4.3254	4.4004	5.2061	5.6955	5.3174	4.9169	4.1657	4.865
pos_7669	Alpha-N-Phenylacetyl-L-glutamine	metab_7651	HMDB0006344	C04148	265.1175	3.2722	pos	M+H	C13H16N2O4	65.7	-	-2.967361717	28047-15-6	0.053948402	6.4706	6.0898	5.8858	5.8868	5.8193	5.6607	5.782	5.9854	5.8992	6.4344	5.78	6.4368	5.7175	7.1502	6.2328	5.6152	5.6998	6.1469	6.5064	6.2087	5.9441	5.4865	5.9654
pos_7684	Caffeine	metab_7666	58-08-2;HMDB0001847	C07481	195.0872	3.2302	pos	M+H	C8H10N4O2	94.6	-	-2.15962496	1958/8/2	0.044143833	6.695	6.6046	5.1051	6.7236	5.1903	6.3141	6.2452	3.9466	5.3678	4.2838	5.6299	5.9374	4.1208	5.7335	6.2593	6.0859	6.0038	4.7387	5.7146	4.3401	6.1418	6.4724	6.2141
pos_7690	N-Monodesmethyl-rizatriptan	metab_7672	HMDB0060847	-	318.1901	3.2022	pos	M+CH3OH+H	C15H19N5O	-	32.9	-8.208146323	-	0.071242052	4.3075	4.5564	4.5192	4.1141	4.1105	5.3709	4.665	4.0431	4.6592	3.9637	5.394	5.0164	4.7949	5.5328	4.6305	4.204	5.4885	4.9426	4.9024	5.0405	4.1676	4.973	5.1799
pos_7695	Valyl-Hydroxyproline	metab_7677	HMDB0029128	-	195.1125	3.1811	pos	M+H-2H2O	C10H18N2O4	-	61.7	-1.48922586	90965-79-0	0.04167778	4.6447	4.89	4.8364	4.9444	4.6623	4.6969	4.375	4.2717	4.6389	4.6569	4.5433	4.9801	4.8003	5.0625	3.9214	4.8651	4.6649	4.7667	4.709	4.8022	4.5123	4.7179	4.5649
pos_7708	N-Acetylisatin	metab_7689	-	C02172	190.0494	3.1245	pos	M+H	C10H7NO3	36.1	-	-2.528307921	574-17-4	0.118213375	3.9026	3.9268	4.3231	3.8954	4.0581	4.1926	3.6532	3.7544	3.9424	4.0339	3.7205	4.2613	3.7536	4.4606	3.8679	3.8515	4.065	3.9167	4.1049	3.9553	3.8983	3.4626	4.0261
pos_7733	Serylvaline	metab_7714	HMDB0029052	-	169.0968	2.9636	pos	M+H-2H2O	C8H16N2O4	-	44.9	-1.922390464	51782-06-0	0.054277468	4.8081	4.7517	4.6733	4.8737	4.9557	4.5424	3.9833	4.7858	4.7461	5.2049	4.3027	5.1527	5.3196	5.1017	4.9506	4.8989	4.8973	4.404	5.3049	5.1266	4.7609	4.875	5.1132
pos_7739	Butyryl-L-carnitine	metab_7720	HMDB0002013	C02862	232.1537	2.9218	pos	M+H	C11H21NO4	60.3	-	-2.865818268	25576-40-3	0.019327658	5.6727	5.6744	6.8683	5.5622	5.8456	5.8084	5.9792	5.9973	5.9667	6.0844	5.6756	5.952	6.0716	6.2935	6.2371	5.7107	5.878	5.8256	5.8528	5.7185	5.3913	5.7321	5.7499
pos_7747	Glycylproline	metab_7728	HMDB0000721	-	173.0917	2.901	pos	M+H	C7H12N2O3	75.7	-	-1.885502766	704-15-4	0.144636529	4.4607	4.2514	3.574	4.1473	4.2973	3.9002	3.4074	2.4028	2.608	3.7154	2.9038	4.6162	4.1114	2.9057	3.9362	4.5109	3.0299	4.3079	4.3204	4.4154	4.1581	4.3455	4.4962
pos_7753	Benzaldehyde	metab_7734	HMDB0006115	C00261	107.0492	2.8801	pos	M+H	C7H6O	65.9	-	0.352585834	100-52-7	0.111812508	4.801	4.8191	4.8803	4.6933	4.897	4.8091	4.8172	4.6837	4.8557	4.7277	4.696	5.0569	5.016	4.9982	4.6953	4.8768	4.8443	4.7839	4.8619	4.6683	4.8406	4.8154	4.9193
pos_7754	Phenylalanyl-Valine	metab_7735	HMDB0029008	-	247.1433	2.8733	pos	M+H-H2O	C14H20N2O3	-	48.2	-2.866544201	3918-90-9	0.027292372	6.0073	5.7274	5.029	6.1993	5.3919	3.2571	4.1552	5.2913	6.2111	5.188	5.0556	4.903	6.0166	5.7905	5.3092	5.681	5.4897	5.8055	6.1647	5.3518	4.1386	6.0632	5.2908
pos_7755	4-Amino-6,7-dimethoxy-2-(1-piperazinyl)quinazoline	metab_7736	-	-	290.159	2.8664	pos	M+H	C14H19N5O2	33.2	-	-7.585048097	-	0.092539806	4.2956	4.6223	5.0524	4.2654	3.9776	5.3337	3.8553	4.2113	4.9289	4.2367	4.8348	4.4688	4.9384	5.6235	4.4672	3.9916	4.8894	4.8753	4.2743	4.5242	3.9224	5.047	4.1505
pos_7788	2-Naphthylamine	metab_7769	HMDB0041802	C02227	144.0804	2.7776	pos	M+H	C10H9N	46.2	-	-2.346452493	91-59-8	0.044414322	5.6879	5.7882	5.8076	5.5016	5.8338	5.3812	5.7213	5.7585	5.8527	5.6123	5.5889	5.9135	5.8975	5.7298	5.8081	5.7765	5.7248	5.8603	5.8775	5.4497	5.8039	5.8476	5.4842
pos_7792	3-Methylene-indolenine	metab_7773	HMDB0011664	-	130.0649	2.7706	pos	M+H	C9H7N	50.2	-	-2.086440175	40642-83-9	0.041178297	4.9878	4.9562	5.1171	4.8167	5.1144	4.6032	4.9892	4.9621	5.1191	4.8729	4.8563	5.1846	5.0826	5.0576	5.1295	5.0804	5.0821	5.0991	5.0967	4.7031	4.9888	5.0863	4.7871
pos_7801	5'-Deoxy-5'-(methylthio)adenosine	metab_7782	-	C00170	298.096	2.7426	pos	M+H	C11H15N5O3S	90	-	-2.926058432	2457-80-9	0.047313717	3.0831	3.3446	3.4374	3.8588	4.5846	5.6241	3.0544	4.0325	3.3015	4.1137	3.0392	4.1172	6.7538	4.012	4.0497	4.3562	4.0799	3.4278	4.2789	4.0199	3.0746	4.1306	4.1864
pos_7807	2-Benzyl-5-hydroxymethyl-1,3-dioxolane	metab_7788	HMDB0041506	-	236.1275	2.7119	pos	M+ACN+H	C11H14O3	-	73.6	-3.15156228	5694-72-4	0.167309604	3.708	2.8302	3.8276	4.4796	3.9522	3.4107	3.3353	3.2342	2.5992	3.872	3.3303	3.2671	4.3439	3.5158	3.6474	4.5427	3.8737	3.3482	2.7349	3.5102	4.0707	3.8145	4.0663
pos_7813	Arginyl-Phenylalanine	metab_7794	HMDB0028716	-	304.1746	2.6918	pos	M+H-H2O	C15H23N5O3	-	30.1	-6.97918516	2047-13-4	0.125706286	4.3128	3.7469	3.8939	4.0516	4.014	4.5052	3.6213	3.6418	3.7177	4.6734	3.9768	4.0596	4.3254	4.7387	4.2351	4.0135	4.2584	4.0838	4.0646	3.9538	3.6933	4.4893	4.1119
pos_7818	1-Cyano-2-hydroxy-3-butene	metab_7799	HMDB0031339	-	195.1124	2.6707	pos	2M+H	C5H7NO	-	33.2	-1.907896194	7451-85-6	0.025346862	4.7915	4.8712	4.9729	5.0896	4.7568	4.7484	4.4546	4.245	4.7075	4.846	4.5939	5.077	4.8743	5.2254	4.3648	5.036	4.8658	4.8995	4.7461	4.9195	4.6195	4.8502	4.8113
pos_7869	Glu Tyr	metab_7849	-	-	311.1228	2.4561	pos	M+H	C14H18N2O6	42.9	-	-3.099247487	-	0.046761463	5.1695	4.9459	5.1052	5.0197	5.1282	4.3324	4.9723	4.6613	4.8431	5.2791	4.8224	5.4102	5.3992	5.4342	5.2162	5.2947	5.3043	5.1947	5.2942	5.5104	5.4753	5.2276	5.5424
pos_7875	N-ACETYLPROLINE	metab_7855	HMDB0094701;HMDB0242126	-	158.0808	2.4421	pos	M+H	C7H11NO3	53.5	-	-2.21942055	68-95-1	0.036049168	5.0699	4.7519	4.9375	4.9607	5.0326	4.6328	4.6699	4.6097	4.6979	4.8741	4.6729	5.1696	4.9452	5.0281	4.9741	5.0468	4.7822	4.9678	4.9718	5.0188	4.9212	4.9758	5.0617
pos_7890	Cytosine	metab_7869	HMDB0000630;MJDBOTE0000458	C00380	112.0505	2.3994	pos	M+H	C4H5N3O	62.6	-	-0.091799878	71-30-7	0.075341465	4.1607	3.6247	4.264	3.9629	4.1164	4.3838	3.9014	3.9935	4.0676	4.2511	3.9577	4.3433	4.2959	4.6198	4.3795	4.3654	4.2432	4.0769	4.276	4.3888	4.3044	4.1352	4.2158
pos_7908	Threoninyl-Proline	metab_7883	HMDB0029069	-	199.1073	2.3574	pos	M+H-H2O	C9H16N2O4	-	52.8	-2.167714754	46398-79-2	0.064126768	4.2056	2.9658	3.9401	4.2747	4.1387	2.6446	2.9058	3.4049	3.4772	4.1297	3.1634	4.1436	4.577	5.4454	3.9332	3.9895	3.3511	3.5787	3.9948	3.6473	3.8308	2.7188	4.1377
pos_7910	S-Allyl-L-cysteine	metab_7885	-	C16759	162.0579	2.3504	pos	M+H	C6H11NO2S	52.5	-	-2.577332789	21593-77-1	0.047654145	4.6585	4.4402	5.21	4.511	4.5019	4.6526	4.8998	4.7957	4.7322	4.7114	4.7379	4.8278	4.8057	4.8556	4.4582	4.6223	4.7112	4.8379	4.7918	4.5592	4.4614	4.7212	4.7678
pos_7920	2-Hydroxy-p-mentha-1,8-dien-6-one	metab_7895	HMDB0037012	-	184.1328	2.3224	pos	M+NH4	C10H14O2	-	33.4	-2.397086701	51200-86-3	0.085077896	4.0402	3.7862	4.2574	3.7073	3.8151	4.0411	3.8866	4.4325	4.4993	3.9516	4.0418	4.0984	3.9029	3.8826	3.9434	4.4813	4.1332	3.1666	4.3297	3.3132	4.2533	4.7135	3.7575
pos_7929	(2E)-3-[3-(sulfooxy)phenyl]prop-2-enoic acid	metab_7904	HMDB0124975	-	262.0373	2.2734	pos	M+NH4	C9H8O6S	-	56.5	-2.873100114	-	0.060998497	4.6458	4.0761	4.7173	4.2606	4.4539	4.3862	4.1866	4.4756	4.5822	4.677	4.4042	4.69	4.4451	5.1712	4.4873	4.5308	4.8054	4.7031	4.6247	4.5605	4.2762	4.4105	4.5782
pos_7941	2-Hydroxyphenethylamine	metab_7916	HMDB0001065	C02735	120.0807	2.1537	pos	M+H-H2O	C8H11NO	-	65.6	-0.785624513	7568-93-6	0.033870589	6.9505	7.0038	7.051	6.8544	7.0592	6.9342	6.947	6.8692	6.9673	6.8468	6.8243	7.1654	7.1507	6.9849	6.7604	7.0362	6.9866	6.9421	6.9945	6.7647	6.9613	7.0225	7.0957
pos_7942	Mevalonolactone	metab_7917	HMDB0244840;HMDB0006024	-	95.0493	2.1537	pos	M+H-2H2O	C6H10O3	-	62.2	1.505608778	503-48-0	0.039235829	5.7208	5.7111	5.8062	5.6919	5.7887	5.6641	5.7049	5.5946	5.6846	5.6541	5.5978	5.9333	5.8537	5.7742	5.7135	5.8544	5.7927	5.7066	5.7711	5.6997	5.7564	5.7874	5.9081
pos_7950	4-Hydroxybenzaldehyde	metab_7925	HMDB0011718;MJDBOTE0000554	C00633	123.0439	2.0907	pos	M+H	C7H6O2	93.8	-	-1.055984941	123-08-0	0.024832859	5.7552	5.8812	5.7568	5.7814	5.9405	5.705	5.7577	5.547	5.6414	5.5056	5.5578	6.109	6.0706	5.8094	5.8368	6.0985	5.9477	5.8477	5.9572	5.8611	5.9368	5.9312	6.1479
pos_7952	Gly Val	metab_7927	-	-	175.1074	2.0206	pos	M+H	C7H14N2O3	53.9	-	-2.010397592	-	0.06819465	5.0016	4.2312	5.2898	4.7526	4.1388	4.9149	5.1009	4.8913	5.1319	5.1745	4.8716	5.0186	3.9389	5.1737	4.2329	4.3002	4.3717	4.1189	4.1692	4.3982	4.905	4.4705	4.6047
pos_7954	Val Gly Glu Asn	metab_7929	-	-	418.192	1.9785	pos	M+H	C16H27N5O8	32.8	-	-3.021531669	-	0.044771568	5.4326	4.7757	5.817	5.9421	4.6331	5.5257	5.3733	6.27	5.4568	4.7763	5.0077	5.3182	4.4483	5.7215	5.1964	4.891	5.8444	5.0696	4.9439	3.035	5.7288	5.0658	3.0842
pos_7973	5-(hydroxymethyl)-2-Furancarboxylic acid	metab_7948	HMDB0002432	C20448	143.0336	1.8592	pos	M+H	C6H6O4	53.3	-	-2.239193299	6338-41-6	0.063545982	5.1292	4.9519	5.2363	5.1206	5.1051	5.0604	5.0754	5.0034	5.1015	5.1277	5.0784	5.2344	5.0233	5.2203	5.1987	5.1428	5.083	5.0773	5.0792	5.1253	5.0669	5.0777	5.1905
pos_7983	Phe Ser	metab_7958	-	-	253.1176	1.81	pos	M+H	C12H16N2O4	94.8	-	-2.862472668	-	0.116623662	3.3335	2.6495	3.2596	4.4894	4.5515	2.7782	3.84	5.1658	3.8311	2.7753	2.7047	4.3319	4.5751	3.794	4.6488	5.004	5.141	5.0049	4.6616	3.8722	4.1568	4.6182	3.8849
pos_7994	Beta-D-Glucosamine	metab_7969	HMDB0030091	C08349	144.0652	1.6839	pos	M+H-2H2O	C6H13NO5	-	35.4	-1.889216517	14257-69-3	0.059637287	5.3304	5.1818	5.2566	5.3367	5.3987	5.0364	5.0698	4.9586	5.0882	5.2242	5.0832	5.4633	5.3159	5.3126	5.3314	5.3852	5.1194	5.2778	5.3194	5.3009	5.2977	5.2979	5.367
pos_8031	4,5-Dihydro-1-benzoxepin-3(2H)-one	metab_8006	HMDB0029714	-	180.1015	1.5718	pos	M+NH4	C10H10O2	-	31.4	-2.63282447	35783-10-9	0.054910332	4.3016	3.8399	4.5814	4.0125	4.3474	2.6908	4.5114	4.4742	4.7104	4.9577	4.7255	4.7554	4.1062	4.3563	4.2032	4.0709	4.4738	2.7466	4.7341	4.7298	3.7813	4.9634	4.9292
pos_8039	2-(3-Carboxy-3-aminopropyl)-L-histidine	metab_8014	HMDB0011655	C04441	289.1497	1.5438	pos	M+CH3OH+H	C10H16N4O4	-	37.7	-3.576537983	-	0.247350071	3.4853	2.8523	4.6818	4.6873	2.9403	2.8696	3.9376	4.706	3.9783	3.7819	2.9075	3.8659	3.0229	4.0188	3.6397	2.9545	4.471	3.7067	2.9449	3.3165	4.1958	3.3434	3.001
pos_8041	5-Hydroxy-L-tryptophan	metab_8016	HMDB0000472;4350-09-8	C00643	221.0915	1.5438	pos	M+H	C11H12N2O3	71.9	-	-2.656667261	4350/9/8	0.132444193	4.5717	4.3898	4.5258	4.2247	4.6295	4.2838	4.3793	4.1268	4.5009	4.5934	4.382	4.8813	4.6381	5.0298	4.7354	4.6073	4.7421	4.4874	4.7499	4.7731	4.7925	4.6437	4.7558
pos_8043	3-Hydroxyanthranilic acid	metab_8018	548-93-6;HMDB0001476	C00632	154.0496	1.5438	pos	M+H	C7H7NO3	74.3	-	-2.058351792	548-93-6	0.053086604	4.2798	4.1556	4.8431	4.281	4.6126	4.381	4.4664	4.2562	4.6066	4.6431	4.309	4.6168	4.5274	5.2617	4.7171	4.6225	4.7207	4.5587	4.6728	4.4203	4.7788	4.7647	4.6746
pos_8046	Pro Val	metab_8021	-	-	215.1386	1.5368	pos	M+H	C10H18N2O3	55.6	-	-1.998116609	-	0.18617888	3.9159	3.3404	4.1501	4.1947	3.9457	3.3578	3.5522	3.3495	3.6416	4.1679	3.4416	3.9973	3.9826	4.6711	3.6887	4.0399	4.0796	5.0929	4.1143	4.3197	4.0835	3.779	3.7595
pos_8048	(+/-)-Propionylcarnitine	metab_8023	-	-	218.1382	1.5368	pos	M+H	C10H19NO4	68.1	-	-2.425414504	-	0.02217841	6.2604	6.1674	6.2407	6.2303	6.2991	6.0565	5.9074	6.217	6.117	6.5409	6.1687	6.5186	6.2322	6.9405	6.0882	6.0946	6.0481	6.3744	6.415	6.3875	6.0048	6.1698	6.2345
pos_8077	3',5'-Diiodo-L-thyronine-beta-D-glucuronoside	metab_8052	-	-	373.454	1.4108	pos	M+2Na	C21H21I2NO10	-	38.2	5.802979813	-	0.294205866	4.6677	4.9213	4.272	4.5354	4.38	4.9466	4.1591	4.7946	4.1307	3.4343	4.835	3.5517	3.5424	4.1856	3.9071	4.4156	3.4403	4.2706	4.0657	3.4081	3.3991	4.2956	3.4572
pos_8086	Uric acid	metab_8061	69-93-2;HMDB0000289	C00366	169.0352	1.3688	pos	M+H	C5H4N4O3	83.3	-	-2.507786512	69-93-2	0.074855754	6.4778	5.8568	6.7122	6.3739	6.303	6.0973	6.0842	6.3282	6.4112	6.6138	6.3379	6.586	6.5322	6.9093	6.4677	6.5067	6.4271	6.5702	6.5217	6.5605	6.5512	6.6287	6.3211
pos_8114	Lanthionine ketimine	metab_8089	HMDB0004823	-	233.9815	1.2421	pos	M+2Na-H	C6H7NO4S	-	35.5	3.791648738	83923-11-9	0.12804788	5.3445	5.1972	5.1034	5.2174	5.2998	4.9884	5.0455	4.8652	5.0329	5.1515	5.2921	5.2452	5.1922	5.1819	5.372	5.0448	5.1923	5.5467	5.0132	5.1282	5.2849	5.1414	5.1777
pos_8126	Phenylenediamine	metab_8101	-	C02454	109.0761	1.2141	pos	M+H	C6H8N2	80.9	-	0.400967945	25265-76-3;108-45-2	0.027485843	5.2732	5.0908	5.0706	5.696	5.6515	4.9784	4.8502	4.7143	4.7621	5.3625	4.8298	5.4409	5.4924	4.9117	5.5453	5.4848	4.7554	5.3385	5.2952	5.2871	5.3184	5.1675	5.267
pos_8135	Acetylcarnitine	metab_8110	HMDB0000201;LMFA07070060;HMDB0240771;HMDB0240773	C02571	204.1225	1.1714	pos	M+H	C9H17NO4	55.2	-	-2.43737434	3040-38-8	0.018310082	7.0189	6.8285	7.2074	7.0045	6.9301	7.4294	6.9393	6.9184	6.9023	6.9229	6.9897	7.3134	7.2358	7.518	7.0973	7.0409	7.3467	7.0681	7.3042	7.2984	6.5582	7.1303	7.5414
pos_8142	Acetylcarnosine	metab_8117	HMDB0012881;HMDB0255058	-	269.1235	1.1575	pos	M+H	C11H16N4O4	-	44.3	-3.290247321	56353-15-2	0.106812051	4.7265	4.5013	4.4852	5.0886	4.9475	4.3296	4.9396	4.9423	4.8587	5.0963	4.8863	4.9776	4.7667	5.1895	4.6391	4.89	4.6962	4.6949	4.4967	4.7923	4.5278	4.9667	4.1549
pos_8147	N-Methyl-a-aminoisobutyric acid	metab_8122	HMDB0002141	-	118.0862	1.1434	pos	M+H	C5H11NO2	56.9	-	-0.655322436	2566-34-9	0.025032298	6.6847	6.7886	6.8496	6.7283	6.9477	6.6391	6.7111	6.7443	6.6433	6.7031	6.6878	6.9457	6.9709	6.885	6.7199	7.0345	6.7525	6.7402	6.8203	6.5834	6.8446	6.6893	7.0905
pos_8161	Asparaginyl-Valine	metab_8136	HMDB0028744	-	196.1076	1.1084	pos	M+H-2H2O	C9H17N3O4	-	42.2	-1.984367401	-	0.055127654	5.2619	5.0127	4.7756	4.6106	4.8476	4.7999	4.5874	3.9796	4.3663	4.4762	4.4538	5.4093	4.8802	4.4872	5.1037	5.1531	4.4489	5.0063	5.0868	5.0805	4.6768	5.1265	5.1197
pos_8166	N-Acetylasparagine	metab_8141	HMDB0006028	-	197.0529	1.0875	pos	M+Na	C6H10N2O4	-	31.9	-2.120981384	4033-40-3	0.086904549	4.666	4.4689	4.44	4.9949	4.9676	3.6804	4.1208	3.7274	3.406	4.4945	3.8555	4.91	4.8249	4.3398	4.8978	4.7518	4.1057	4.6866	4.6751	4.5541	4.1733	4.5724	4.6677
pos_8215	3,4-Dehydrothiomorpholine-3-carboxylate	metab_8190	-	C04445	146.0267	1.0314	pos	M+H	C5H7NO2S	50.5	-	-2.323509591	-	0.068150859	4.9198	4.6879	5.093	4.6477	4.7994	4.7995	5.1503	5.1325	4.9337	4.9429	5.1175	5.3982	4.6079	5.3512	4.9439	4.6034	4.8109	5.2	4.9108	4.8141	4.7341	5.1096	5.0297
pos_8216	THTC	metab_8191	-	C11074	133.0315	1.0314	pos	M+H	C5H8O2S	64.6	-	-1.940463095	-	0.045716755	5.0107	5.1199	4.9439	4.9016	5.2727	4.9857	5.1286	4.7564	4.8957	4.8452	5.0469	5.4067	5.4553	5.1151	4.9759	5.4101	5.2295	5.1631	5.1326	5.0283	5.1538	5.107	5.4496
pos_8254	(+/-)-Ethyl 2-hydroxy-2-methylbutyrate	metab_8229	LMFA07010693;HMDB0032269	-	210.1095	1.0104	pos	M+ACN+Na	C7H14O3	-	40.4	-4.03083839	77-70-3	0.100017137	4.422	4.5958	4.2708	4.1179	4.3237	4.6164	4.3789	4.6819	4.7758	4.7	4.6842	4.6728	4.346	4.0301	4.0623	4.6259	4.5124	3.1585	4.5888	4.4482	4.6446	4.8705	4.708
pos_8291	Cysteinylglycine	metab_8266	19246-18-5;HMDB0000078;HMDB0257594	C01419	161.0376	0.9754	pos	M+H-H2O	C5H10N2O3S	-	33.1	-2.052354537	19246-18-5	0.156278372	3.9596	2.7763	4.2012	4.4421	3.8726	4.0571	3.8337	3.4807	4.7025	4.3189	3.8095	3.6976	3.6061	4.6283	3.9054	3.7377	3.6256	3.9517	3.3874	4.1233	3.8239	3.5981	3.701
pos_8303	KAPA	metab_8278	HMDB0240687	C01092	188.1277	0.9544	pos	M+H	C9H17NO3	43.4	-	-2.425138817	682799-71-9	0.017285424	6.0534	6.1833	5.9159	5.8507	6.0322	6.1517	6.0539	6.2673	6.3692	6.2414	6.2947	6.3786	6.1509	6.0285	5.8111	6.2677	6.1464	5.4731	6.1741	6.0184	6.4429	6.3884	6.2912
pos_8308	N-Furfurylformamide	metab_8283	-	C02854	126.0547	0.9474	pos	M+H	C6H7NO2	59.4	-	-2.222901205	72693-10-8	0.164050061	4.4016	4.1714	4.358	4.3517	4.3378	4.2736	4.3041	4.205	4.3237	4.342	4.3048	4.4542	4.1647	4.6282	4.4444	4.2605	4.2689	4.2195	4.242	4.3869	4.2734	4.2446	4.378
pos_8323	Neuraminic acid	metab_8298	HMDB0000830	C06469	309.1282	0.8986	pos	M+ACN+H	C9H17NO8	-	61.5	-3.845089116	114-04-5	0.048565904	5.3508	5.4361	4.8885	5.2773	5.4968	4.6648	5.1218	4.9423	4.7402	4.821	5.2485	5.4062	5.5354	4.9746	5.3727	5.7215	5.4416	5.7472	5.204	5.255	5.3735	5.6595	5.6137
pos_8344	L-2-Amino-3-methylenehexanoic acid	metab_8319	HMDB0030410	-	144.1016	0.8566	pos	M+H	C7H13NO2	46.6	-	-2.294481653	29784-96-1	0.019520364	6.1735	5.4179	6.2876	6.0131	5.5606	5.6357	5.0736	6.4076	5.1373	6.2083	5.4798	7.3039	6.7929	7.4643	5.2229	6.5282	5.3179	5.2361	6.5479	7.0202	6.532	5.6652	5.8041
pos_8363	L-Carnitine	metab_8338	541-15-1;HMDB0000062	C00318	162.1121	0.8287	pos	M+H	C7H15NO3	93.5	-	-2.566248746	541-15-1	0.033012751	7.4796	7.2242	7.5032	7.2634	7.4088	7.3363	7.1653	7.2958	7.4233	7.4099	7.3205	7.5037	7.3375	7.3368	7.4216	7.3555	7.4293	7.3768	7.4346	7.3761	6.9496	7.5029	7.191
pos_8386	Dimethylglycine	metab_8361	HMDB0000092;1118-68-9	C01026	104.0707	0.8147	pos	M+H	C4H9NO2	69.7	-	0.865663159	1118-68-9	0.02050427	5.235	4.986	5.1903	5.032	5.0496	5.5043	5.0317	4.9917	5.3404	5.4257	5.0573	5.1607	5.2064	5.4189	5.1122	5.5567	5.2122	5.1545	5.2986	5.1339	5.3764	5.3208	5.6632
pos_8506	2-Phenylacetamide	metab_8481	HMDB0010715	C02505	136.0753	0.7309	pos	M+H	C8H9NO	76.8	-	-2.93843205	103-81-1	0.041933777	5.0197	5.1287	5.0585	5.0176	5.2019	5.1896	5.0792	4.7563	5.0794	4.8361	4.9076	5.4071	5.286	5.3122	5.2223	5.3155	5.147	5.044	5.2427	5.1184	5.2156	5.1417	5.4336
pos_8517	5-Aminopentanal	metab_8492	HMDB0012815	C12455	134.1173	0.7239	pos	M+CH3OH+H	C5H11NO	-	39.8	-2.351916017	-	0.038408754	4.7944	4.5351	4.5893	3.6409	3.6518	4.6797	5.2965	4.9422	5.1583	5.3632	4.8282	4.9175	5.015	5.1581	4.5602	5.2147	3.6956	4.9742	4.2853	4.4332	4.0289	3.8354	3.7125
pos_8538	Trans-4-Hydroxy-L-proline	metab_8513	HMDB0000725	C01157	132.0653	0.7169	pos	M+H	C5H9NO3	82.3	-	-1.655192971	51-35-4	0.027792168	4.6685	4.5475	4.4167	4.5135	4.6829	4.5391	4.3774	4.2003	4.5257	4.8207	4.6117	4.9454	4.7433	4.9959	4.6079	4.7957	4.6005	4.5773	4.6613	4.9067	4.7258	4.7622	5.1714
pos_8559	3-Methyl-L-histidine	metab_8534	HMDB0000479	C01152	170.092	0.7099	pos	M+H	C7H11N3O2	62.9	-	-2.493417663	368-16-1	0.045067051	5.0681	4.6443	4.927	4.6975	4.8456	4.7598	4.7647	4.7841	4.774	5.017	4.8846	4.9836	5.0662	5.3781	4.9118	5.2291	4.8497	4.9135	4.656	5.0462	5.0151	4.8082	4.7042
pos_8561	4-Hydroxycitrulline	metab_8536	HMDB0029384	-	156.0764	0.7099	pos	M+H-2H2O	C6H13N3O4	-	30.1	-1.738018276	3618-90-4	0.054405131	5.7425	5.4794	5.7196	5.5699	5.819	5.5898	5.6967	5.4096	5.667	5.5917	5.6487	5.9109	5.7413	5.7098	5.7184	5.6627	5.7006	5.5081	5.5101	5.4429	5.5749	5.5064	5.6845
pos_8564	TROMETHAMINE	metab_8539	HMDB0240288	C07182	122.0811	0.7099	pos	M+H	C4H11NO3	75.4	-	-0.824795427	77-86-1	0.044409195	4.3397	4.8951	3.9318	4.3247	4.1612	5.1774	4.1877	4.5396	4.0557	4.3302	4.7487	3.9403	3.8058	3.9073	4.1054	4.2886	3.1638	3.1052	3.7979	4.648	3.8962	4.1227	3.8911
pos_8685	Ala Leu	metab_8660	-	-	203.1386	0.6751	pos	M+H	C9H18N2O3	35	-	-1.933149466	-	0.074220513	4.9301	4.6068	4.4535	4.4594	4.5808	4.8858	4.6626	4.3902	4.6718	4.611	4.7524	4.9737	4.7985	5.5669	4.7816	4.6685	4.7216	4.8108	5.0189	5.0456	4.635	4.6841	4.8202
pos_8722	Pyrrolidine	metab_8697	HMDB0031641	-	72.0812	0.6681	pos	M+H	C4H9N	82.3	-	5.695108429	123-75-1	0.009418311	5.1586	5.1241	5.5573	5.1242	5.1965	5.1998	5.2915	5.18	5.3244	5.3291	5.2214	5.2569	5.3254	5.042	5.1071	5.2329	5.2898	5.3271	4.9867	4.9113	5.2172	5.1092	5.137
pos_8768	Beta-Leucine	metab_8743	HMDB0245808;HMDB0003640	C02486	176.0654	0.6541	pos	M+2Na-H	C6H13NO2	-	51.7	-3.08534213	5699-54-7	0.103672083	4.7777	4.1868	5.1517	3.2216	2.7897	4.6268	3.5024	4.104	3.1583	4.3856	4.0079	3.0853	3.5393	2.9171	3.2471	3.9008	2.8335	3.0089	4.0544	3.4342	3.355	3.143	2.9852
pos_8837	Tetrahydrofurfuryl propionate	metab_8812	HMDB0031177	-	176.1277	0.626	pos	M+NH4	C8H14O3	-	40.3	-2.6760854	637-65-0	0.01129795	5.0798	4.8917	5.0414	4.8821	5.0658	5.3703	4.9424	5.0242	5.2446	4.9957	5.114	5.1485	5.3255	5.1253	5.0918	5.4709	5.2131	4.8962	4.8423	4.8041	5.449	5.1864	5.1983
pos_8849	Thiodiacetic acid	metab_8824	HMDB0042032	C14872	192.032	0.619	pos	M+ACN+H	C4H6O4S	-	51.3	-3.470698555	123-93-3	0.052390861	4.169	3.4239	3.8157	2.6453	3.6335	4.0421	4.4746	4.2879	3.9734	2.6939	4.5566	4.6043	3.731	4.7084	3.9326	3.8016	4.0551	4.3445	4.1567	3.611	3.3166	4.5775	4.513
pos_8897	Methionyl-Asparagine	metab_8872	HMDB0028968	-	246.0898	0.584	pos	M+H-H2O	C9H17N3O4S	-	60.2	-3.559479716	-	0.045969855	4.7931	4.0561	4.4658	4.1817	4.4871	4.4968	4.877	4.4241	4.7813	4.847	4.7314	4.6807	4.0789	4.7553	5.0842	4.6059	4.8079	4.4114	4.3471	3.4799	4.5575	4.9064	4.754
pos_8914	Imidazole lactate	metab_8889	HMDB0253418	C05568	157.0604	0.5771	pos	M+H	C6H8N2O3	50.7	-	-2.135061973	-	0.062555764	4.7188	4.14	4.7094	4.2464	4.3591	4.7663	4.1488	4.3519	4.6187	4.2925	4.6304	4.9992	4.6236	4.9326	4.6936	4.6477	4.8505	4.346	4.672	4.4548	4.4239	4.2575	4.6974
pos_8915	(S)C(S)S-S-Methylcysteine sulfoxide	metab_8890	HMDB0029432	-	134.0268	0.5771	pos	M+H-H2O	C4H9NO3S	-	34.9	-1.645979943	32726-14-0	0.046745995	3.7566	3.8032	4.1292	5.1047	5.1534	4.2587	4.1873	4.3606	4.0966	5.2419	4.5639	3.93	4.9015	3.9129	4.9725	4.7947	3.696	5.0099	4.6651	4.5895	4.8568	3.6378	4.3781
pos_8925	ZAPA	metab_8900	-	C13695	147.0219	0.5702	pos	M+H	C4H6N2O2S	33	-	-2.471986307	92138-10-8	0.055044178	5.2921	5.1293	5.6585	5.3038	5.2007	5.2978	5.2768	5.0486	5.2238	5.1593	5.0758	5.3145	5.0305	5.3796	5.2542	5.1361	5.0258	5.1963	5.2482	5.0783	4.943	5.2571	5.3153
pos_8936	Acetylcholine	metab_8911	HMDB0000895	C01996	146.1172	0.5632	pos	M+H	C7H15NO2	77.2	-	-2.444633236	51-84-3	0.034086108	5.8426	5.6451	5.6726	5.7527	5.9842	5.9558	5.8442	5.8693	5.8681	5.9575	5.8333	5.8739	6.0537	6.1834	6.2737	6.0366	5.907	5.835	5.9416	5.8198	5.7742	5.9222	6.1298
pos_8937	1-Pyrroline	metab_8912	HMDB0012497	C15668	70.0655	0.5632	pos	M+H	C4H7N	-	46.1	6.0467786533505405	5724-81-2	0.031657648	5.4654	5.3063	5.3509	5.2134	5.5476	5.2167	5.2835	5.2661	5.4176	5.2496	5.3175	5.4684	5.4285	5.3271	5.2817	5.3967	5.387	5.6056	5.3871	5.5631	5.6187	5.3455	5.4062
pos_8958	Erythronic acid	metab_8933	HMDB0000613	-	181.0079	0.5422	pos	M+2Na-H	C4H8O5	-	62.7	-3.336452865	13752-84-6	0.149406322	4.4782	4.9077	4.9929	4.6072	4.6905	4.3781	4.2164	4.9475	4.2042	4.4903	4.3868	5.1334	4.6756	4.8615	4.2627	4.3374	4.5936	4.5201	4.6908	5.1863	4.5334	4.6524	3.7124
pos_9042	(E)-2-Penten-1-ol	metab_9016	HMDB0031604	-	104.1071	0.5008	pos	M+NH4	C5H10O	-	55.2	0.984999581	1576-96-1	0.026420075	6.6202	6.3632	6.6459	6.5209	6.376	6.389	6.4355	6.3261	6.4881	6.4909	6.4252	6.6126	6.4263	6.5653	6.3437	6.4479	6.3886	6.4511	6.4711	6.4992	6.3993	6.3883	6.4501
pos_9062	Dihydroxyacetone (dimer)	metab_9036	HMDB0032222	-	225.034	0.4939	pos	M+2Na-H	C6H12O6	-	43.5	-3.005180577	62147-49-3	0.04926246	5.3899	5.3583	5.2363	5.2403	5.3405	5.2171	5.1309	5.0511	5.0687	5.1205	5.2415	5.2471	5.2787	5.1682	5.3103	5.1246	5.2116	5.6263	5.2492	5.1875	5.2501	5.3033	5.1163
pos_9107	L-Arginine	metab_9081	74-79-3;HMDB0000517;HMDB0062762;HMDB0303361	C00062	175.1186	0.4799	pos	M+H	C6H14N4O2	87.9	-	-2.221045736	74-79-3	0.023591815	6.3592	6.1844	6.2072	5.9898	6.4152	6.1662	6.4203	6.1689	6.263	6.3651	6.3803	6.647	6.226	6.5873	6.3321	6.5032	6.3583	6.3976	6.2249	6.3061	6.2606	6.2307	6.5073
pos_9323	Inosinic acid	metab_9297	131-99-7;HMDB0257686;HMDB0000175	C00130	313.0348	0.4402	pos	M+H-2H2O	C10H13N4O8P	-	37.9	4.534851688	131-99-7	0.093300303	5.2688	5.2624	5.3558	5.2038	5.213	4.7731	5.0314	5.0673	5.2219	5.1567	5.0896	5.1927	5.3041	5.1695	4.9291	5.1988	5.2315	5.2022	5.0316	4.9598	5.0939	5.0769	5.1246
pos_9344	Nopalinic acid	metab_9318	HMDB0029437	C01683	295.1492	0.4332	pos	M+CH3OH+H	C10H18N2O6	-	33.1	-3.018995414	63409-16-5	0.12603127	4.3784	4.7002	4.1087	4.2366	4.2072	3.7689	3.8962	3.797	3.9958	3.7299	4.1938	4.0894	4.5543	3.8701	3.3299	4.4984	4.1277	4.5346	3.9223	3.567	4.344	4.2629	4.4085
pos_134	2-Hydroxycinnamic acid	metab_9514	HMDB0041592;HMDB0002641	C05838;C01772	182.0808	1.4808	pos	M+H-H2O, M+NH4, M+H	C9H8O3	73.7	-	-1.603897052	495-79-4;614-60-8	0.033586373	6.4323	6.4344	6.4395	6.4209	6.6633	6.1791	6.4474	6.0734	6.3331	6.3199	6.1808	6.8241	6.7269	6.5541	6.5878	6.802	6.7387	6.5447	6.6104	6.7037	6.7284	6.5969	6.9579
pos_2460	7-Methylguanine	metab_9516	HMDB0000897;HMDB0006040	C02242	166.072	1.0594	pos	M+H	C6H7N5O	89	-	-2.075458654	578-76-7;10030-78-1	0.070485371	4.5535	4.3418	4.4565	4.4339	4.5658	4.7722	4.3473	4.2976	4.3597	4.6239	4.3662	4.7553	4.4593	4.8089	4.6899	4.4773	4.6033	4.4646	4.7599	4.7477	4.4372	4.5809	4.5506
pos_8994	D-Glucose	metab_9519	HMDB0003345;HMDB0000122;HMDB0242534;2280-44-6	C00031	383.1148	0.5145	pos	2M+Na	C6H12O6	-	38.3	-3.324814373	50-99-7;2280-44-6;492-61-5;492-62-6;2280-44-6	0.068789188	6.593	6.6252	6.2918	6.4077	6.5366	6.4284	6.3083	6.1333	6.1454	6.3094	6.4525	6.4329	6.4611	6.2575	6.5231	6.2777	6.4111	6.8836	6.3795	6.3459	6.4603	6.44	6.2469
pos_44	Deoxyadenosine	metab_9520	HMDB0000050;HMDB0000101;958-09-8	C00212	274.0889	0.5353	pos	M+H, M+Na, M+2Na-H, M+H-H2O	C10H13N5O3	-	32.8	-8.59162912	58-61-7;958-09-8	0.064304066	5.5481	5.7345	4.9211	5.5878	5.4546	5.2599	5.1265	5.129	5.1025	5.1185	5.5914	5.2938	5.724	4.1267	5.3047	5.7834	5.4619	5.8585	4.9441	5.0754	5.7375	5.7523	5.5739
pos_3253	Dodecanoic acid	metab_9521	HMDB0002262;143-07-7;HMDB0303347;HMDB0000638;LMFA01010012;HMDB0303348	C02679	218.211	5.315	pos	M+NH4	C12H24O2	-	38	-2.335245108	1908-11-8;143-07-7	0.025857129	3.3421	2.9804	3.8599	4.9558	4.7421	3.5879	3.4096	5.0959	3.7035	5.1153	3.7877	3.8978	4.9181	3.8903	4.7379	4.6539	4.686	4.6602	4.6898	5.1021	3.8728	5.4236	4.2572
pos_7838	Glucosamine	metab_9522	HMDB0001514;HMDB0245095;HMDB0030091;3416-24-8;HMDB0242589	C00329	144.0652	2.5541	pos	M+H-2H2O	C6H13NO5	-	45.1	-1.880530685	3416-24-8;14257-69-3	0.029321632	5.1544	4.939	5.0933	5.1656	5.1517	4.8577	4.8672	4.7935	4.8769	5.0716	4.9469	5.2091	5.1017	5.1595	5.0973	5.1484	4.9588	5.0292	5.0423	5.0752	5.0484	5.0826	5.1711
pos_7629	Indole	metab_9523	HMDB0035924;HMDB0000738	C00463	118.0651	3.4043	pos	M+H	C8H7N	71.9	-	-0.630723095	109-97-7;120-72-9	0.018031456	6.5392	6.4233	6.6545	6.4547	6.5168	6.4564	6.4649	6.463	6.5087	6.534	6.4431	6.672	6.4977	6.7086	6.6144	6.5422	6.535	6.5269	6.5091	6.4913	6.5397	6.5395	6.5569
pos_2750	Kynurenine	metab_9525	HMDB0000684	C00328	209.0915	2.7285	pos	M+H	C10H12N2O3	86.1	-	-2.841307262	343-65-7;2922-83-0	0.034073928	5.6285	5.7417	5.6737	5.3429	5.6412	5.6977	5.2733	5.5039	5.6789	5.6827	5.5417	5.9314	5.785	5.8658	5.7135	5.5725	5.6025	5.5779	5.987	5.5214	5.8033	5.658	5.5436
