# Supplementary material for: Metabolomics reveals altered metabolites in cirrhotic patients with severe portal hypertension in Tibetan population
Source: Front Med (Lausanne). 2024 Jun 28;11:1404442. doi: 10.3389/fmed.2024.1404442 (PMC11250582; doi:10.3389/fmed.2024.1404442)
Supplement: Supplementary file 3 [file Data_Sheet_2.CSV]

ID	Metabolite	Metab ID	Library ID	KEGG Compound ID	M/Z	Retention time	Mode	Adducts	Formula	Fragmentation Score	Theoretical Fragmentation Score	Mass Error	CAS ID	RSD	M1	M2	M3	M4	M5	M6	M7	M8	M9	M10	M11	S1	S2	S3	S4	S5	S6	S7	S8	S9	S10	S11	S12
neg_98	Cholic acid	metab_9622	81-25-4;HMDB0000619;LMST04010001	C00695	407.2803	6.3128	neg	M-H, M+FA-H, M+Cl	C24H40O5	44.3	-	0.113925764	81-25-4	0.015358818	6.1526	6.8244	6.0661	5.752	7.1902	5.5906	6.1385	5.4926	5.5872	5.7969	5.401	5.9881	5.6047	5.3149	6.0123	6.3361	6.576	6.1147	5.9713	6.0759	5.3639	5.7459	5.9823
neg_111	LysoPC(0:0/16:0)	metab_9635	HMDB0240262	-	540.3308	6.6064	neg	M+FA-H, 2M+FA-H, M+Cl	C24H50NO7P	-	56.9	0.273807152	66757-27-5	0.047848568	8.076	7.5894	8.1287	7.9944	8.032	7.3438	8.0272	8.1483	8.1021	8.1978	8.068	7.8631	7.9439	7.8914	8.0985	7.9113	8.1829	8.2542	7.9957	7.7747	7.7035	8.0271	7.6031
neg_117	(+/-)13-HpODE	metab_9641	-	-	311.2227	6.7585	neg	M-H2O-H, M+Na-2H, M-H	C18H32O4	64.1	-	0.031110995	-	0.016180884	6.2652	6.245	6.2637	6.5038	6.5069	6.7479	6.5551	5.9573	6.2978	6.1366	6.492	6.5769	6.6503	6.5513	6.8895	6.6702	6.9237	6.5086	6.2994	6.1955	6.8709	6.6542	7.0245
neg_251	3-Hydroxy-L-proline	metab_9774	HMDB0002113	C04397	307.1146	0.5389	neg	M-H, 2M+FA-H	C5H9NO3	-	33.3	-6.806878372	4298/8/2	0.02566035	5.1146	5.0774	4.5321	5.0645	5.3558	4.3202	4.7378	4.6352	4.7292	4.6154	4.9822	5.1638	5.3751	4.8905	5.1631	5.5252	5.3833	5.6058	4.9866	4.9458	5.0836	5.3494	5.4088
neg_267	Norophthalmic acid	metab_9790	HMDB0005766	-	274.1044	0.566	neg	M-H, M+Na-2H	C10H17N3O6	-	57.2	-0.155402816	1116-21-8	0.052534068	5.1982	4.3398	4.4906	5.2708	5.5826	3.0741	5.0061	5.1538	4.5388	5.2223	4.7109	5.3755	5.6914	4.9222	5.5181	5.3728	5.7092	5.6387	5.3937	5.5012	5.0845	5.3883	5.3567
neg_337	Norfuraneol	metab_9860	HMDB0031859	-	113.0235	0.7514	neg	M-H2O-H, M-H	C5H6O3	-	60.8	-8.881576767	19322-27-1	0.02088351	5.3591	5.1583	5.2408	5.2174	5.4367	4.9653	5.2582	5.0566	5.2573	5.2869	5.1534	5.3218	5.3086	5.1971	5.3785	5.2693	5.44	5.6072	5.2955	5.165	5.2094	5.2859	5.2036
neg_527	Hydroxyphenyllactic acid	metab_10050	HMDB0000755	C03672	181.0499	2.87	neg	M-H2O-H, M-H	C9H10O4	65.9	-	-4.382940018	306-23-0	0.029988542	6.0563	5.7411	5.8428	5.8705	6.0585	6.1298	5.8122	5.7187	5.9207	5.7765	5.7226	6.3851	6.192	6.4091	6.1544	6.1899	6.2285	5.8251	6.3558	5.9377	5.9535	6.0964	6.2365
neg_536	Alpha-D-Glucose	metab_10059	HMDB0003345;492-62-6	C00267	179.0554	0.7445	neg	M-H, M+FA-H	C6H12O6	36.2	-	-3.888080874	492-62-6	0.017893782	6.5969	6.3951	6.4434	6.4044	6.6358	6.1581	6.4333	6.2389	6.4542	6.472	6.3579	6.5331	6.5223	6.4073	6.5696	6.4576	6.6644	6.8506	6.5058	6.3508	6.4099	6.5124	6.3599
neg_562	2-Hydroxy-4-methylbenzaldehyde	metab_10085	HMDB0032603	-	181.0499	3.4715	neg	M-H, M+FA-H	C8H8O2	-	51.6	-6.373936309	698-27-1	0.022426046	6.0048	5.7017	5.7964	5.7952	6.0349	6.1549	5.7483	5.7183	5.8521	5.8169	5.6969	6.3273	6.1572	6.3748	6.1178	6.1493	6.1807	5.7777	6.3051	6.0418	5.9432	6.0612	6.2377
neg_622	Lentialexin	metab_10145	HMDB0038997;LMFA05000672	-	165.055	5.1628	neg	M-H, M+FA-H	C8H8O	-	51.3	-7.928849377	114020-45-0	0.047607686	5.4185	5.1558	5.2295	5.004	5.4325	5.3075	5.1102	5.1615	5.3125	5.2934	5.0261	5.5489	5.5287	6.0049	5.5736	5.538	5.3227	5.1623	5.9743	5.1788	5.3389	5.3142	5.4163
neg_624	Nicotine glucuronide	metab_10147	HMDB0001272;152306-59-7	-	359.1247	5.2013	neg	M+Na-2H, M+FA-H	C16H22N2O6	-	80.1	6.788074553892669	152306-59-7	0.040390985	4.9942	4.967	5.551	5.201	5.2583	5.3947	5.1994	4.7158	4.9677	5.4522	5.2525	5.3589	5.6696	5.065	4.9246	5.3654	5.5125	5.2477	5.3358	4.9678	5.219	5.3781	5.2
neg_683	N-[(3a,5b,7b)-7-hydroxy-24-oxo-3-(sulfooxy)cholan-24-yl]-Glycine	metab_10206	HMDB0002409	-	528.2638	6.0713	neg	M-H, M+Na-2H	C26H43NO8S	-	78.4	0.18353606693480895	133429-88-6	0.037649058	6.9449	5.7512	6.2626	6.2767	6.0233	6.5848	6.5612	6.0571	6.1402	6.9425	6.3257	7.1889	6.2853	8.0203	6.3553	6.5098	6.692	7.4199	6.4924	6.6232	8.3176	6.7069	8.1165
neg_698	2-(3,5-dimethoxyphenyl)-5-hydroxy-7-methoxy-6-(3-methylbut-2-en-1-yl)-3,4-dihydro-2H-1-benzopyran-4-one	metab_10221	-	-	397.1689	6.1242	neg	M-H, M+FA-H	C23H26O6	-	78.2	8.215380622	-	0.07562075	5.187	4.2293	5.0547	5.0387	4.9434	5.2096	4.7977	4.8875	5.0905	5.4552	5.1531	5.1422	4.701	5.1466	4.8587	5.3143	5.0303	5.3144	5.2872	4.988	4.7017	5.0498	4.2889
neg_702	Pentosidine	metab_10225	HMDB0003933	-	359.1864	6.1323	neg	M-H2O-H, M+K-2H	C17H26N6O4	-	46.5	7.149672819	124505-87-9	0.110737571	3.9444	3.4992	4.4624	3.0522	4.3969	4.8535	3.9065	3.7815	3.4029	3.673	3.5258	5.0594	4.8396	3.092	4.153	4.8032	4.233	4.4204	5.4415	3.867	2.9744	3.8078	3.6962
neg_755	10-hydroxy-2E-decenoic acid	metab_10278	LMFA01050157	-	185.1177	6.2578	neg	M-H2O-H, M-H	C10H18O3	39.8	-	-3.912206599	-	0.02269101	5.5733	5.0067	5.3702	5.6292	5.4145	4.8566	4.9174	5.0318	5.3616	5.2131	5.2002	5.2834	5.4014	5.1629	5.1309	5.5782	5.1725	5.4319	5.3249	5.1131	5.0284	5.2902	4.9977
neg_777	Glyuranolide	metab_10299	HMDB0038745	-	511.3026	6.306	neg	M-H, M+Na-2H	C31H44O6	-	38	-7.612907339	123914-44-3	0.117688908	6.5253	6.8179	6.1082	6.668	7.192	6.5602	7.1731	6.0972	6.7155	6.0365	5.9811	7.1731	7.1837	6.9525	6.7983	7.3517	7.2276	6.6934	7.1217	6.6945	7.4089	7.0857	7.3246
neg_779	27-Norcholestanehexol	metab_10301	HMDB0002157;LMST04020029	-	435.3114	6.3128	neg	M-H2O-H, M+K-2H	C26H46O6	-	62.6	-0.462417879	91999-66-5	0.258981403	5.073	3.9429	3.2918	4.8182	4.6771	4.6387	3.9499	3.3605	3.7473	2.9866	2.8277	3.0672	5.0108	3.5042	3.7639	5.3897	4.8261	4.6569	4.5324	4.4637	4.7579	4.9429	5.1606
neg_793	Serylserine	metab_10315	HMDB0029048	-	173.0561	0.6485	neg	M-H2O-H, M+Na-2H	C6H12N2O5	-	44.8	-3.540487355	6620-95-7	0.138537004	4.1443	3.7623	4.0702	4.3967	4.5886	3.3454	3.9613	3.4779	3.7411	3.9994	3.6963	4.3354	4.3911	3.9905	4.4313	4.3609	4.2234	4.2487	4.3232	4.0941	3.6906	4.0402	4.243
neg_795	Trans-EKODE-(E)-Ib	metab_10317	-	-	309.2071	6.3774	neg	M-H, M+K-2H	C18H30O4	65.5	-	-0.11647109	-	0.024147805	5.8375	5.6516	5.6239	5.8588	5.8776	5.6799	5.6913	5.6242	5.5925	6.4036	5.7975	5.7708	6.0543	5.7839	5.7427	5.8288	6.0433	5.8993	5.6031	5.6997	5.9512	5.9004	6.102
neg_811	Dolicholide	metab_10333	HMDB0034086	-	477.322	6.4279	neg	M-H, M+Cl	C28H46O6	-	68.7	-0.24219379	85228-11-1	0.080210488	5.5101	5.262	5.3457	5.6432	5.6645	5.1564	5.5448	5.6199	5.5059	5.4981	5.4676	5.68	5.6587	5.2721	5.4838	5.7175	5.868	5.5953	5.7809	5.4319	5.587	5.5463	5.5894
neg_821	(+)-15,16-Dihydroxyoctadecanoic acid	metab_10343	HMDB0031008	-	337.2384	6.4536	neg	M-H2O-H, M+Na-2H	C18H36O4	-	45.9	-0.458617193	-	0.040008135	5.5041	5.3061	5.4579	5.625	5.4424	5.1277	5.5309	5.267	5.4267	5.2382	5.4923	5.6866	5.5602	5.4595	5.3066	5.5767	5.7608	5.6093	5.5238	5.5643	5.3617	5.4465	5.5739
neg_823	6-Deoxohomodolichosterone	metab_10345	HMDB0034430	-	461.3637	6.3893	neg	M-H2O-H, M-H	C29H50O4	-	59.8	0.4563154408672021	110345-06-7	0.176351546	3.1844	3.84	3.2222	4.1796	4.4291	4.6231	4.2512	3.2784	4.0895	3.2123	3.4423	4.6273	5.0679	3.2059	4.3056	5.1381	5.2059	3.7307	4.7226	4.3271	5.0749	5.0989	5.3669
neg_826	Mesterolone	metab_10348	HMDB0006036;LMST02020107	D04947	349.2383	6.4669	neg	M-H, M+FA-H	C20H32O2	-	58.5	-0.009826158	1424-00-6	0.02260509	5.6758	5.323	5.6448	5.582	5.4682	4.9547	5.4175	5.4212	5.4434	5.4566	5.314	5.5916	5.6101	5.4061	5.3999	5.5622	5.7363	5.8663	5.5802	5.8642	4.8638	5.4967	5.1461
neg_836	LysoPC(18:2(9Z,12Z))	metab_10358	HMDB0010386;HMDB0061700	-	564.331	6.4966	neg	M+Cl, M+FA-H	C26H50NO7P	-	65.2	2.249022038	27304-12-7;22252-07-9	0.063011282	7.8269	7.3079	7.7735	7.7584	8.0508	6.671	7.6674	7.6018	7.6497	7.6731	7.5899	7.4173	7.6738	7.4088	7.8567	7.9678	7.6621	7.8202	7.5541	7.3848	7.5543	7.833	7.016
neg_865	3-Hydroxydodecanedioic acid	metab_10387	HMDB0000413	-	245.1393	6.5697	neg	M-H, M+K-2H	C12H22O5	-	33.5	-0.717481998	34574-69-1	0.083604508	4.5395	4.0097	4.5044	4.4974	4.3467	4.2024	4.5585	4.1058	4.6559	4.5854	4.5598	4.3742	4.2736	5.2826	4.6738	4.4481	4.8196	4.6203	4.3273	4.2816	4.1685	4.4277	4.4636
neg_887	Dihydro-5-(2-octenyl)-2(3H)-furanone	metab_10409	HMDB0030867	-	391.2855	6.636	neg	M-H, 2M-H	C12H20O2	-	33.3	-3.03711306	15456-69-6	0.028005134	6.3421	6.3569	6.2989	6.5483	6.955	5.9806	6.5514	6.2014	6.422	6.4666	6.0618	6.6699	6.3152	6.3383	6.2897	6.3223	6.8673	6.5844	6.4803	6.3633	6.2395	6.2306	6.3421
neg_897	13'-Carboxy-gamma-tocopherol	metab_10419	-	-	445.3324	6.6626	neg	M-H, M+Na-2H	C28H46O4	-	88	0.220489187	-	0.033358375	6.477	6.317	6.6879	6.8538	6.616	6.2437	6.5996	6.3763	6.5931	6.649	6.2861	7.0322	6.691	6.3338	6.4314	6.5346	7.119	6.7185	6.7378	6.4736	5.8918	6.5487	6.5307
neg_900	3alpha-Corosolic acid	metab_10422	HMDB0039392;HMDB0041043	-	471.348	6.6695	neg	M-H, M+K-2H	C30H48O4	-	32	0.06971308	263336-54-5;164920-64-3	0.082024519	5.711	5.6302	5.8566	5.9385	5.9607	5.6874	5.7032	5.5526	5.7446	5.6931	5.5403	6.1592	6.0259	5.6969	5.4718	5.7903	6.1456	5.9948	5.9634	5.8027	5.4194	5.7429	5.4936
neg_918	Sulfoglycolithocholate(2-)	metab_10440	HMDB0062801	-	512.2691	6.7448	neg	M-H, M+Na-2H	C26H43NO7S	-	34.2	0.690186305	-	0.063250767	6.2184	5.7798	5.1281	6.7564	6.6705	6.7106	6.9085	6.4241	6.5286	6.5152	5.9651	7.0333	5.4727	7.7796	4.325	5.5667	6.4089	4.8967	4.7909	6.0844	7.2334	5.1865	6.5439
neg_966	Myo-Inositol	metab_10488	87-89-8;HMDB0000211	C00137	179.0554	0.4983	neg	M-H, M+FA-H	C6H12O6	32.3	-	-3.862446885	87-89-8	0.04480297	6.5282	6.317	6.342	6.3658	6.5263	6.0994	6.3532	6.134	6.3429	6.325	6.3247	6.4537	6.447	6.476	6.4875	6.3343	6.5909	6.7679	6.4264	6.2712	6.3283	6.4681	6.3056
neg_1434	2-Oxoarginine	metab_10955	3715-10-4;HMDB0004225	C03771	154.0614	0.4846	neg	M-H2O-H	C6H11N3O3	-	36.2	-4.723773738	3715/10/4	0.049980286	5.6684	5.3539	5.753	5.5475	5.853	5.3141	5.7288	5.4729	5.7879	5.5642	5.5448	5.8378	5.8867	5.6695	5.6298	5.6681	5.9763	5.7466	5.6314	5.2894	5.4859	5.6015	5.7079
neg_1509	L-Aspartic Acid	metab_11029	HMDB0000191;56-84-8	C00049	132.0293	0.5523	neg	M-H	C4H7NO4	51.7	-	-6.705329541	56-84-8	0.055580846	4.8994	4.3972	4.9121	4.9682	4.6	4.6984	4.8664	4.607	5.0456	4.931	4.683	4.98	4.5539	5.4431	4.7024	4.6698	4.8572	4.575	4.5003	4.6073	4.7521	4.4706	4.8283
neg_1600	N2-Acetyl-L-ornithine	metab_11119	HMDB0003357	C00437	173.0925	0.621	neg	M-H	C7H14N2O3	70.3	-	-3.99501857	6205/8/9	0.078364101	4.0449	3.9124	3.7423	4.2684	4.1571	3.7981	2.949	4.1587	3.5427	3.9923	3.8122	4.0945	4.5293	4.8075	3.8322	4.1817	3.1431	4.3257	4.5069	3.9678	3.9695	3.9302	3.9622
neg_1672	6-(hydroxymethyl)-7-methoxy-2H-chromen-2-one	metab_11191	-	-	187.0413	0.6966	neg	M-H2O-H	C11H10O4	-	70.3	5.901067898	-	0.10818157	5.3867	4.8995	5.6466	5.7184	5.111	5.1004	5.465	5.2835	5.478	5.2647	5.6266	5.6101	5.4781	5.494	5.6224	5.3401	5.7104	5.3042	5.3911	5.3958	5.441	5.4723	5.7156
neg_1832	1,3-Dimethyluracil	metab_11351	HMDB0002144	-	185.0561	0.9372	neg	M+FA-H	C6H8N2O2	-	48.5	-4.936330254	874-14-6	0.153878507	4.0758	3.6234	3.7886	4.192	3.1015	3.1104	3.9483	4.6952	4.6902	4.9148	4.7248	3.6223	3.0549	4.2051	3.1754	3.1829	4.0173	3.1182	3.0794	2.9869	4.4383	3.0562	3.7265
neg_2030	Norketamine	metab_11549	HMDB0060549	-	260.0233	1.4324	neg	M+K-2H	C12H14ClNO	-	35.1	-7.768537015	-	0.089048293	4.7866	3.3185	4.8068	4.2305	4.7713	3.4758	4.4294	4.2627	4.8643	5.2011	4.2743	4.8768	4.6798	5.331	4.8366	4.7593	5.3112	4.9446	4.8818	5.0253	4.5952	4.5119	4.9617
neg_2236	3-[4-hydroxy-3-(sulfooxy)phenyl]-2-oxopropanoic acid	metab_11749	-	-	296.9662	2.7229	neg	M+Na-2H	C9H8O8S	-	52.1	-9.067199771	-	0.170482404	4.1019	4.0184	4.2253	3.5008	4.3347	4.8638	4.4794	4.1439	4.2879	4.4216	4.4117	4.1464	4.0525	4.1054	4.609	4.5545	4.3363	3.6193	4.419	3.5121	3.738	4.4383	4.4106
neg_2242	L-alpha-Hydroxyisovaleric acid	metab_11755	-	-	117.0548	2.7399	neg	M-H	C5H10O3	45.9	-	-8.100461272	-	0.039114215	6.5048	6.2436	6.7756	6.3771	6.9033	6.7423	6.8982	6.3956	6.8293	6.883	6.6606	6.7904	6.9164	7.1302	7.0497	7.0241	7.0128	6.6081	7.0498	6.3294	6.4035	6.9656	6.9515
neg_2244	1,7-Dimethyluric acid	metab_11757	33868-03-0;HMDB0011103	C16356	195.0518	2.7553	neg	M-H	C7H8N4O3	72.8	-	-3.098221867	33868-03-0	0.040017741	5.2932	4.7518	4.0124	5.2909	0.0169	4.2975	3.7152	0.0099	4.5231	2.3832	4.5391	3.0023	0.0152	4.6837	5.0595	4.5556	4.6841	3.1254	4.4717	0.013	4.1406	4.6857	4.1106
neg_2247	S-aminomethyldihydrolipoamide	metab_11760	HMDB0006239;LMFA08010025	-	271.0699	2.7845	neg	M+Cl	C9H20N2OS2	-	38	-4.989189424	-	0.043826451	5.5044	5.3242	5.62	5.3686	5.7368	4.7124	5.6097	5.4437	5.7866	5.3114	5.3663	5.7407	5.7285	5.3672	5.7718	5.6789	5.7667	5.8103	5.7287	4.8064	5.4705	5.7115	5.1986
neg_2255	5-(sulfooxy)pentanoic acid	metab_11768	-	-	218.9964	2.822	neg	M+Na-2H	C5H10O6S	-	42.7	9.696170308476779	-	0.019502083	5.4646	4.8911	2.6566	5.4817	5.0271	2.2877	4.6782	3.4152	4.3641	3.9669	5.8446	4.4963	2.6095	6.5339	5.5329	4.6072	4.3783	3.0845	6.115	2.8579	4.4076	4.7826	5.4536
neg_2275	Normetanephrine	metab_11787	HMDB0000819;97-31-4	C05589	164.0709	2.8568	neg	M-H2O-H	C9H13NO3	-	64.5	-4.363201849	97-31-4	0.040398656	5.7967	5.6607	5.8216	5.7222	5.9945	5.458	5.8274	5.6566	5.9158	5.6473	5.6038	6.0099	6.0365	5.7704	5.7107	5.9481	6.0315	5.9124	5.8725	5.4211	5.7227	5.8858	5.8874
neg_2315	3-hydroxy-3-(3-hydroxyphenyl)propanoic acid-O-sulphate	metab_11824	HMDB0059967	-	261.0073	2.9705	neg	M-H	C9H10O7S	-	58.2	-0.452323804	-	0.139906041	4.1114	2.8029	3.731	4.1123	4.0362	4.1161	3.1537	3.8983	3.1912	4.8398	3.5509	3.8244	3.7023	5.7584	4.9664	4.3046	4.1244	4.3653	4.5871	2.5052	3.8694	3.0852	2.6112
neg_2318	Indoxylsulfuric acid	metab_11827	HMDB0000682	-	212.0018	2.9779	neg	M-H	C8H7NO4S	72.5	-	-2.507417424	487-94-5	0.026064903	6.8029	6.1484	6.5501	6.2863	6.2521	5.5308	6.2584	6.674	6.6119	7.0747	5.8767	6.709	5.7851	7.1919	6.5624	6.0329	6.1612	6.6723	6.9396	6.422	6.1925	6.231	5.8803
neg_2362	S-(2-Methylbutanoyl)-dihydrolipoamide	metab_11870	HMDB0006869	C05118	326.0992	3.2728	neg	M+Cl	C13H25NO2S2	-	36.3	-9.959773772	-	0.027392481	5.4623	4.8527	4.4863	4.8001	4.5924	4.1861	4.4394	4.7538	4.7856	5.243	4.5492	5.3608	4.3553	6.0957	5.2924	3.8253	4.1511	5.1663	5.5094	4.7389	4.4982	2.7066	4.6037
neg_2366	Gamma-Glutamyltyrosine	metab_11874	HMDB0011741	-	331.091	3.2809	neg	M+Na-2H	C14H18N2O6	-	84.4	-0.407620786	7432-23-7	0.090886436	4.6539	3.9855	2.8075	3.6017	3.2532	2.3838	2.7025	3.6922	3.1518	4.4177	2.9952	4.5357	2.7058	5.3907	4.4138	2.7215	2.9275	4.0349	4.6978	3.5255	3.1941	2.7071	3.123
neg_2390	Enokipodin D	metab_11898	HMDB0038399	-	243.1043	3.3996	neg	M-H2O-H	C15H18O4	-	87.2	6.1358392340354095	359701-29-4	0.075891201	2.6006	3.4236	4.1443	2.3925	4.6188	4.8483	4.6625	3.044	4.1439	4.5573	4.2471	4.2368	4.6318	4.8652	4.7489	4.9259	4.5617	2.4645	4.9775	2.3336	2.3579	4.8009	4.7851
neg_2391	2-Deoxyglucose	metab_11899	HMDB0062477	-	185.0424	3.4069	neg	M+Na-2H	C6H12O5	-	33.6	-4.779660869	154-17-6	0.026595452	4.8456	4.6361	5.163	4.7222	5.3465	5.2412	5.3228	4.8048	5.2244	5.331	5.0901	5.1363	5.3369	5.4865	5.4681	5.4453	5.3924	4.9532	5.4553	4.7354	4.7376	5.3736	5.4114
neg_2414	Aspartyl-Tyrosine	metab_11922	HMDB0028765	-	277.0827	3.5542	neg	M-H2O-H	C13H16N2O6	-	65.5	-0.874566903	-	0.29492853	2.8943	3.3316	4.4051	3.0383	4.2207	3.9774	3.7898	3.0123	3.3867	3.3966	3.0219	4.3619	4.629	5.1414	2.753	3.1136	4.2529	4.0888	4.0453	2.876	3.9883	2.8252	3.9603
neg_2424	3-Methylindole	metab_11932	HMDB0000466	C08313	176.071	3.6653	neg	M+FA-H	C9H9N	-	55.6	-5.666589894	83-34-1	0.088184912	3.8252	3.9519	3.837	4.5841	4.4751	3.6438	3.2773	3.5079	2.8249	4.0213	3.1556	4.3236	4.4934	2.9046	4.2869	4.4037	3.6918	4.0991	4.1071	3.4619	3.7818	4.1088	4.1321
neg_2427	Fructose 1-phosphate	metab_11935	15978-08-2;HMDB0001076;HMDB0060467	C01094	296.9796	3.6999	neg	M+K-2H	C6H13O9P	-	59.9	4.981082796	15978-08-2	0.03353273	5.3174	4.6016	5.1036	4.7675	4.7426	3.6927	4.8046	5.2028	5.111	5.6126	4.3535	5.1506	4.0647	5.6244	5.0889	4.2645	4.4882	5.1844	5.4403	5.0031	4.7002	4.681	4.1349
neg_2431	2,4-Dihydroxyacetophenone 5-sulfate	metab_11939	HMDB0041646	-	230.9965	3.7281	neg	M-H	C8H8O6S	-	62.1	-1.669174344	-	0.030492458	3.9641	2.2181	2.8159	5.0379	4.8954	3.5986	4.5463	3.3198	5.0584	5.2134	2.4146	6.7473	5.1403	5.5509	5.1349	4.4542	2.7575	4.8462	5.4394	5.3087	3.9283	4.8071	3.6688
neg_2432	Vanillin	metab_11940	HMDB0245834;HMDB0012308;MJDBOTE0000374	C00755	151.0392	3.7354	neg	M-H	C8H8O3	86.4	-	-5.426591238	121-33-5	0.038157545	4.8685	4.49	4.8757	4.8258	4.8663	4.595	4.8157	4.6369	4.9393	4.9757	4.6609	5.7731	4.8472	5.2455	5.0017	4.8536	4.9159	4.8832	5.0003	4.8528	4.8031	4.7988	4.7964
neg_2434	P-Tolyl Sulfate	metab_11942	-	-	187.0064	3.7544	neg	M-H	C7H8O4S	54.3	-	-3.574859299	-	0.036559386	7.0874	7.1948	5.7229	6.4617	6.9027	5.7137	6.7078	6.6813	6.7782	7.3065	6.4848	7.121	5.5696	5.9722	6.7506	6.2401	6.291	6.2081	6.5576	6.9116	7.0229	6.0283	6.9698
neg_2441	Alpha-Furyl methyl diketone	metab_11949	HMDB0032920	-	183.0293	3.7732	neg	M+FA-H	C7H6O3	-	58.1	-4.659155721	1438-92-2	0.019650011	6.0361	4.4958	5.8583	5.5257	5.1486	5.6567	4.6588	5.1953	5.6295	5.3615	4.9891	5.6621	5.7307	5.0307	4.5813	5.388	5.0874	5.1182	4.8297	4.9741	5.2991	5.8593	5.5664
neg_2475	(2E,4E)-2,4-Hexadienoic acid	metab_11982	HMDB0029581	-	157.0498	4.129	neg	M+FA-H	C6H8O2	-	33.2	-6.986728378	110-44-1	0.047068458	3.3583	3.1593	3.6778	3.5156	3.4307	3.4224	3.5332	3.3892	3.8329	3.5755	3.4029	3.5958	3.6665	3.6652	3.6097	3.4149	3.7012	5.0004	3.5062	4.0334	4.2334	3.7703	3.4127
neg_2489	Phenylalanylphenylalanine	metab_11996	HMDB0013302	-	311.1401	4.2648	neg	M-H	C18H20N2O3	-	57.7	-0.18829356	2577-40-4	0.038789304	6.1115	5.1499	6.5262	6.3764	5.7196	5.3275	6.2623	6.9871	6.5867	6.6511	5.9894	5.8049	5.9884	6.0293	6.1274	5.8847	6.6999	6.437	6.0478	5.5546	6.4274	6.1353	5.2288
neg_2509	Suberic acid	metab_12016	HMDB0000893;LMFA01170001	C08278	173.0812	4.4493	neg	M-H	C8H14O4	32.8	-	-4.151310958	505-48-6	0.032252424	4.9214	4.3914	4.8511	4.6865	4.6206	4.5222	4.6938	4.4251	4.9315	4.777	4.6984	4.7068	4.7186	4.8363	4.8604	4.6715	4.9825	4.8113	4.7483	4.61	4.7017	4.7022	4.7887
neg_2546	Ethyl salicylate	metab_12053	HMDB0029817	-	165.055	4.6888	neg	M-H	C9H10O3	-	73.1	-4.513981194	118-61-6	0.06800095	4.4644	4.2061	4.3268	4.3003	4.4622	4.2295	4.4649	4.2489	4.4579	4.5873	4.2165	4.561	4.464	4.7777	4.5256	4.4541	4.5184	4.3414	6.2657	4.2611	4.5013	4.3481	4.455
neg_2563	2-Ethyl-2-Hydroxybutyric acid	metab_12070	HMDB0001975	-	131.0705	4.8016	neg	M-H	C6H12O3	60	-	-6.754947197	3639-21-2	0.033865684	5.6706	5.4318	5.7463	5.5558	5.8629	5.7871	5.874	5.6107	5.9003	5.9186	5.793	5.894	6.041	6.093	5.9963	6.1571	6.0288	5.9117	6.1148	5.6421	5.7066	5.9492	5.9172
neg_2583	4-ethylphenylsulfate	metab_12090	HMDB0062551	-	201.0222	4.9777	neg	M-H	C8H10O4S	-	38.7	-2.650230952	-	0.020020066	3.972	6.0612	4.9573	4.6948	2.3796	2.0124	2.3299	3.9542	2.9868	3.5872	2.2121	2.7997	3.8729	4.2144	2.4532	4.6449	2.5544	5.0546	4.5524	2.306	4.129	2.3344	2.3477
neg_2631	P-Salicylic acid	metab_12137	HMDB0000500	C00156	137.0236	5.3328	neg	M-H	C7H6O3	63.8	-	-6.171197281	99-96-7	0.028623006	4.891	4.8525	4.8867	5.1757	4.9795	4.4888	4.9346	5.1151	4.9677	5.417	4.8102	5.0345	4.9421	5.2714	5.0803	4.9413	5.0066	4.9674	5.6935	4.9206	4.7958	4.8898	5.2853
neg_2658	Taurocholic acid 3-sulfate	metab_12164	HMDB0002581;LMST05020031	-	296.6168	5.5282	neg	M-2H	C26H45NO10S2	-	76.3	-0.665900233	67030-62-0	0.168431799	2.5674	3.2666	3.2171	2.2855	3.5425	5.5017	2.7264	2.5229	2.3437	2.3315	2.1733	4.0463	4.2764	4.7287	2.8188	2.9776	3.6443	3.6136	3.4721	3.2861	4.129	3.0834	4.1988
neg_2666	Melanostatin	metab_12172	HMDB0005764;HMDB0254713	-	321.1356	5.5703	neg	M+K-2H	C13H24N4O3	-	72.8	7.457171632	9083-38-9	0.036682051	5.3664	5.2837	5.6939	4.0944	4.952	5.243	5.2571	4.0006	5.0348	4.6096	4.6671	5.8655	5.5935	4.9576	5.2488	5.5155	5.2365	5.3795	5.5029	5.1808	5.0304	5.3533	5.7477
neg_2675	Pisumic acid	metab_12181	HMDB0039241	-	317.1141	5.6276	neg	M+Cl	C15H22O5	-	40.7	-7.095456292	-	0.070550616	5.0861	5.2889	5.8408	5.3389	5.8295	5.746	5.5441	5.3715	5.4604	5.4715	5.1881	5.8981	6.118	5.3751	5.2249	5.1624	5.8725	5.7639	5.6127	5.3557	5.5069	5.1497	5.6879
neg_2691	16a-hydroxy DHEA 3-sulfate	metab_12197	-	-	383.1533	5.6832	neg	M-H	C19H28O6S	-	37.7	-0.233943387	-	0.028914378	6.4121	6.1766	6.8442	6.5844	6.6757	6.3564	6.7599	5.9796	6.2518	6.8996	6.6228	6.5565	6.4612	6.3184	6.473	6.8279	6.8207	6.4609	6.609	6.4486	6.0891	6.8405	6.1148
neg_2770	4-Phosphopantothenoylcysteine	metab_12276	-	-	437.0546	5.9967	neg	M+Cl	C12H23N2O9PS	-	37.1	-2.352097316	-	0.092467421	4.9234	4.1061	4.9295	5.1119	4.1962	4.8597	4.2181	2.6416	4.1365	2.869	3.3925	5.9197	5.024	2.8626	3.0513	3.4946	5.326	5.1454	4.6793	4.7722	2.7451	2.833	2.8456
neg_2782	2-Hydroxy-2,6,6-trimethylcyclohexanone	metab_12288	HMDB0037023	-	201.1127	6.0282	neg	M+FA-H	C9H16O2	-	51.3	-3.563091241	7500-42-7	0.038845366	5.3965	5.0705	5.2862	5.3844	5.2708	4.909	5.4576	5.1014	5.5718	5.3891	5.383	5.22	5.2228	5.3644	5.5012	5.2936	5.5968	5.4935	5.2531	5.2329	5.3813	5.2323	5.4101
neg_2848	N-[(3a,5b,7a,12a)-3,12-dihydroxy-24-oxo-7-(sulfooxy)cholan-24-yl]-Glycine	metab_12354	HMDB0002640	-	544.2588	6.1076	neg	M-H	C26H43NO9S	-	64.3	0.357564812	71977-73-6	0.060671868	4.8629	4.5432	3.27	5.0444	4.5738	5.9181	5.219	4.3222	4.0659	4.6691	4.8838	4.7516	5.2098	5.9181	4.3022	5.114	5.5713	5.2516	3.9969	5.1843	6.0506	4.4919	5.8676
neg_2878	(R)-2-Hydroxycaprylic acid	metab_12384	HMDB0002264	-	159.1019	6.1392	neg	M-H	C8H16O3	36.8	-	-4.686244995	30117-44-3	0.044075391	4.8711	4.3712	4.6966	4.9053	4.702	4.5023	4.3596	4.3016	4.8071	4.5883	4.5761	4.6895	4.8776	4.7973	4.8134	4.9061	4.7057	4.6824	4.7674	4.59	4.723	4.8164	4.7614
neg_2917	(S)-Oleuropeic acid	metab_12423	HMDB0036998	-	183.102	6.1721	neg	M-H	C10H16O3	-	31.1	-3.507339534	5027-76-9	0.050104381	5.129	4.4774	4.8029	5.0731	4.9165	4.0041	4.1571	4.5147	4.7185	5.0187	4.5664	4.6054	4.8332	4.7807	4.4371	5.0091	4.391	4.843	4.5618	4.3653	3.6626	4.7594	3.6537
neg_2939	Triterpenoid	metab_12445	HMDB0004309	C06085	551.3051	6.1825	neg	M-H	C30H48O7S	-	44.3	0.533733095	-	0.117194266	2.1598	4.5813	2.1974	3.9783	4.1348	4.5087	3.2016	4.4679	2.1997	4.4317	5.0433	4.6048	4.3577	4.9448	3.8681	3.8329	3.8412	3.4196	5.9019	4.1356	3.3143	3.3346	6.0412
neg_2956	Eremopetasinorone A	metab_12462	HMDB0029669	-	251.1287	6.2027	neg	M+FA-H	C13H18O2	-	37.7	-0.874816477	182127-76-0	0.133205591	4.1005	3.5219	4.5779	4.4973	3.286	3.974	3.8776	4.0127	4.3775	4.5816	4.4122	2.9072	3.7843	5.1462	2.9873	4.211	4.8008	4.1159	4.267	3.8413	3.6019	3.9054	4.3066
neg_2967	CMPF	metab_12473	HMDB0061112	-	239.0922	6.2096	neg	M-H	C12H16O5	49.8	-	-1.283566697	86879-39-2	0.019311872	5.279	4.7323	4.9445	5.0675	4.4402	4.3281	4.9274	5.1921	5.019	5.2348	5.1907	5.1128	5.3392	5.8919	5.0402	4.7706	4.6413	5.5262	5.5521	4.6291	5.4327	5.3153	4.724
neg_2976	Corchorosol A	metab_12482	HMDB0041137	-	581.2975	6.2096	neg	M+FA-H	C29H44O9	-	49.9	1.510409399	23838-13-3	0.072691159	4.9017	4.1575	4.5893	4.7543	4.6637	3.5896	4.6648	4.5572	4.5781	4.7601	4.0797	4.8532	5.2521	7.1706	4.8714	4.8792	5.3204	4.7739	4.7119	4.3055	4.2999	4.7747	4.2901
neg_3029	L-Urobilinogen	metab_12535	HMDB0004157	C05789	595.3501	6.2509	neg	M-H	C33H48N4O6	-	38.6	-0.005985267	17095-63-5	0.099292978	3.9782	3.6632	1.5332	5.8443	5.2879	6.7542	5.8594	3.1005	3.8661	4.7448	4.52	4.0137	4.0368	5.4465	3.6213	3.8025	5.0319	3.9977	5.0322	3.775	6.1979	1.0516	5.891
neg_3031	1,11-Undecanedicarboxylic acid	metab_12537	HMDB0002327	-	243.1599	6.2578	neg	M-H	C13H24O4	48.6	-	-1.059434241	505-52-2	0.048147703	4.6631	4.1398	4.6815	4.6057	4.4787	4.4665	4.666	4.4999	4.731	4.682	4.7478	4.4463	4.4872	5.0587	4.7787	4.6049	4.921	4.6807	4.5068	4.6114	4.9245	4.6349	4.8203
neg_3032	Farnesiferol B	metab_12538	HMDB0029489	-	427.2158	6.2578	neg	M+FA-H	C24H30O4	-	43.7	8.285380634172599	54990-68-0	0.098993505	4.785	4.0761	5.524	5.3117	4.5903	5.6884	5.4492	5.4591	5.3941	5.6791	4.8691	4.8659	5.022	4.8576	4.535	4.8795	5.3114	5.3218	4.4235	4.7672	4.8846	5.1423	5.5012
neg_3033	12-Hydroxy-13-O-D-glucuronoside-octadec-9Z-enoate	metab_12539	HMDB0060118	-	489.2706	6.2578	neg	M-H	C24H42O10	-	60.3	0.249851977	-	0.079712446	6.0576	5.2579	4.4335	5.6862	5.8784	4.2846	3.9264	4.8754	4.7871	3.967	3.9835	5.7434	5.9958	4.9629	4.9031	6.2011	4.1559	5.6925	5.6756	4.833	5.8621	5.8194	4.8086
neg_3037	5-Nonyltetrahydro-2-oxo-3-furancarboxylic acid	metab_12543	HMDB0030993	-	255.16	6.2647	neg	M-H	C14H24O4	-	34.4	-0.902355988	-	0.018035901	4.9466	4.8233	5.225	5.1433	4.9937	5.0494	5.1248	5.066	4.9716	5.3156	5.4304	5.1911	5.1841	5.7433	5.332	5.1394	5.8356	5.1688	4.8401	5.0353	5.5432	5.2219	5.6783
neg_3060	(3a,5b,7a)-23-Carboxy-7-hydroxy-24-norcholan-3-yl-b-D-Glucopyranosiduronic acid	metab_12566	HMDB0002430;HMDB0243600	-	567.3182	6.2785	neg	M-H	C30H48O10	-	41.5	1.252492316	58814-71-4	0.052945139	6.3934	6.1481	5.341	6.0769	6.9267	5.9479	5.8986	5.4095	4.9231	6.3983	5.741	6.4942	6.1474	6.8102	5.2729	6.5301	6.4838	6.8059	6.0243	6.0698	6.2893	5.5839	6.7135
neg_3075	(-)-Aspidospermine	metab_12581	HMDB0030361	C09042	391.1796	6.2922	neg	M+K-2H	C22H30N2O2	-	33.5	0.70559096	466-49-9	0.175696402	4.639	4.8306	4.3196	4.876	4.7732	4.3704	4.8528	4.4806	4.8659	4.7232	4.6644	4.713	5.2796	4.7894	4.5655	4.9902	4.9007	4.8022	5.047	4.2044	5.3763	4.5923	5.2165
neg_3129	13-Oxo-9,11-tridecadienoic acid	metab_12635	LMFA01060202;HMDB0034564	-	447.276	6.3467	neg	2M-H	C13H20O3	-	38.5	1.673433518	125407-60-5	0.08924262	5.0765	5.0156	5.0986	5.4893	5.3609	4.7798	5.2275	4.7272	4.8812	4.9678	4.8906	5.571	5.5602	4.9956	4.9577	5.1007	5.7674	5.1505	5.321	5.0665	4.5944	5.2468	5.0613
neg_3136	(2Z)-2-(phenylmethylidene)octan-1-ol	metab_12642	-	-	253.1347	6.3595	neg	M+Cl	C15H22O	-	49.1	-8.050695174	-	0.038168961	5.2425	5.4791	5.9744	4.9554	5.7597	5.6742	5.5663	5.5358	5.6234	5.21	5.0529	5.9979	6.0508	5.14	5.2988	5.1064	5.769	5.6826	5.6591	5.5169	5.0625	5.3312	5.7352
neg_3168	Homodolicholide	metab_12674	HMDB0033907	-	491.3379	6.4022	neg	M-H	C29H48O6	-	70.4	0.11187989787409698	86630-40-2	0.138799787	4.4249	4.4636	3.5664	4.7206	4.9496	4.4634	4.5239	4.221	4.4744	3.3629	4.4206	4.8832	5.0524	3.729	4.501	4.9838	5.3768	3.8124	4.9694	4.6649	4.8551	4.883	5.0776
neg_3173	LysoPC(20:5(5Z,8Z,11Z,14Z,17Z))	metab_12679	HMDB0010397	C04230	586.3155	6.4072	neg	M+FA-H	C28H48NO7P	-	70.5	0.781332058	-	0.109509287	5.477	4.8201	5.8049	5.336	5.5038	3.5425	5.4518	5.8135	5.2705	5.6915	5.5447	4.7631	4.7263	5.2068	5.4433	4.8996	5.1699	5.5577	4.8349	4.9679	5.336	5.4442	3.4734
neg_3176	20-carboxy Arachidonic Acid	metab_12682	-	-	333.2064	6.4141	neg	M-H	C20H30O4	55.9	-	-2.177471385	-	0.026814972	4.8895	4.7953	4.9744	5.074	4.9898	5.0149	5.0494	4.8788	4.8469	4.7659	5.0018	5.1542	5.2012	5.142	5.1963	5.0614	5.4645	5.2721	4.9787	5.0863	5.2766	5.2221	5.2967
neg_3181	13(S)-HpODE	metab_12687	HMDB0003871	C04717	311.2228	6.421	neg	M-H	C18H32O4	66.9	-	-0.012835161	33964-75-9	0.038148879	6.0922	6.0572	6.0814	6.3418	6.3336	6.4539	6.3387	5.7903	6.1365	5.9254	6.2517	6.3617	6.4748	6.3237	6.6202	6.4874	6.689	6.3058	6.1116	5.9621	6.6384	6.4991	6.7424
neg_3184	PE(18:3/0:0)	metab_12690	-	-	474.2626	6.421	neg	M-H	C23H42NO7P	90.3	-	0.068211528	-	0.070417354	5.2175	4.6456	4.9828	5.1058	5.6148	3.7221	4.908	5.2181	4.5234	5.1554	5.1848	4.4706	4.9137	5.143	5.3426	5.3191	4.8301	5.1912	4.9223	4.8662	4.7894	5.3539	2.8054
neg_3187	TOFA	metab_12693	-	-	323.2227	6.4279	neg	M-H	C19H32O4	41.7	-	-0.222103825	-	0.044211879	5.2519	4.8549	5.0126	5.2208	5.1136	4.7118	5.0451	5.0361	5.1046	4.9492	5.121	5.2167	5.3249	5.1769	4.9676	5.2511	5.2989	5.3231	5.2264	5.2458	4.6811	5.1229	4.9309
neg_3191	LysoPC(18:3(6Z,9Z,12Z))	metab_12697	HMDB0010387	C04230	562.3155	6.4279	neg	M+FA-H	C26H48NO7P	-	77.2	0.835673739	-	0.027082397	5.8517	5.2264	5.7511	5.8037	6.0168	4.5524	5.6202	5.9386	5.5772	5.8666	5.7212	5.2985	5.6935	5.6345	6.0274	5.8899	5.6655	5.8938	5.5626	5.5047	5.4486	5.8377	4.5719
neg_3207	5(S)-HETE	metab_12713	HMDB0011134	C04805	319.2278	6.4408	neg	M-H	C20H32O3	64.4	-	-0.283655431	70608-72-9	0.105857616	3.9926	3.3943	4.5078	5.6355	2.9092	4.051	4.5313	4.1906	4.3897	3.3431	4.1355	4.0682	3.5044	3.9994	2.9831	3.8921	4.7918	4.352	4.2137	4.4962	3.0754	5.3398	4.5509
neg_3228	PE(20:4/0:0)	metab_12734	LMGP02050009;HMDB0011517	-	500.2787	6.46	neg	M-H	C25H44NO7P	92.9	-	0.8565267774217181	652149-09-2	0.007692451	6.3393	5.8042	6.6356	6.1894	6.4084	5.4334	6.4419	6.319	6.1677	6.4468	6.4521	6.0552	5.9831	6.2509	6.3977	6.1513	6.455	6.672	6.1561	5.9629	6.5315	6.5177	6.0382
neg_3236	17alpha,20alpha-Dihydroxypregn-4-en-3-one	metab_12742	LMST02030183;HMDB0011653	C04518	353.2121	6.4669	neg	M+Na-2H	C21H32O3	-	40.9	7.003061399	652-69-7	0.070440699	3.4327	3.3837	3.6452	2.8614	3.0975	3.639	5.5647	5.1737	5.3849	5.3541	5.356	3.6078	5.3465	5.4933	3.4901	5.5848	5.5169	4.3091	4.5529	5.3194	5.2002	5.1554	3.6682
neg_3244	PE(18:2/0:0)	metab_12750	-	-	476.2783	6.4738	neg	M-H	C23H44NO7P	91.7	-	0.14315693	-	0.03248283	6.889	6.4013	6.7416	6.7543	7.1645	5.586	6.6981	6.5683	6.5375	6.6386	6.7981	6.4122	6.6467	6.6376	6.9505	7.0634	6.642	7.0291	6.7054	6.4167	6.7883	6.9288	5.9353
neg_3264	LysoPC(22:5(4Z,7Z,10Z,13Z,16Z))	metab_12770	HMDB0010402	C04230	614.3464	6.4926	neg	M+FA-H	C30H52NO7P	-	76.4	0.086240233	-	0.090682683	5.5629	4.9388	5.93	5.4911	5.8377	4.7524	5.7367	5.6789	5.5612	5.659	5.6269	5.2169	4.9954	5.1682	5.6777	5.2788	5.6522	5.5932	5.0556	5.2467	5.3135	5.6978	4.7853
neg_3270	4,5-Dihydrovomifoliol	metab_12776	HMDB0040615	-	271.1551	6.5026	neg	M+FA-H	C13H22O3	-	32.6	-0.022054606	142173-08-8	0.087733201	4.5196	4.0913	4.6533	4.6875	3.6734	4.8745	4.8041	4.0705	4.5703	4.681	4.9926	4.4771	4.5899	5.8357	4.8287	4.4291	5.4139	4.8451	4.6143	4.5734	5.1094	4.4097	5.1516
neg_3279	PE(20:3/0:0)	metab_12785	-	-	502.2942	6.5092	neg	M-H	C25H46NO7P	60.8	-	0.493136814	-	0.052988433	5.3486	4.9025	5.6711	5.2078	5.6398	4.9951	5.4656	5.5066	5.2336	5.4937	5.5678	5.0298	5.03	5.3411	5.5696	5.4887	5.4726	5.5893	5.3528	5.1742	5.5184	5.4451	4.7104
neg_3285	12alpha-hydroxy-3-oxo-5beta-cholan-24-oic Acid	metab_12791	LMST04010168;HMDB0062742	-	389.2697	6.5132	neg	M-H	C24H38O4	-	70.9	0.02140407	4185/1/7	0.037267812	5.6758	5.5258	5.6866	5.9478	5.969	5.4908	5.863	5.5421	5.784	5.729	5.4804	6.0655	5.7575	5.8203	5.5213	5.6641	6.0962	6.0891	5.8629	5.7656	5.1236	5.6949	5.4647
neg_3288	PC(16:0/20:4(5Z,8Z,11Z,14Z))	metab_12794	6931-56-2;HMDB0007982	C00157	826.5619	6.5132	neg	M+FA-H	C44H80NO8P	-	61.5	1.955830231	6931-56-2;35418-58-7	0.192708377	7.4582	7.1797	7.5651	7.5421	7.5086	7.0457	7.4164	7.1793	7.6618	7.6249	7.4268	7.5002	7.4325	7.3858	7.8012	7.5049	7.7205	7.484	7.5779	7.3459	7.2962	7.4821	7.3933
neg_3309	Deoxyartemsinin	metab_12815	HMDB0060569	-	301.1195	6.5341	neg	M+Cl	C15H22O4	-	57.6	-6.586040014	-	0.077301006	4.8064	5.1473	5.5259	4.4727	5.4741	5.4477	5.2695	5.1993	5.2615	4.48	4.7123	5.4761	5.4657	4.1445	5.3116	4.5305	5.1856	5.2535	5.2791	5.1335	3.7129	4.9636	5.3679
neg_3315	6-(4-{3-[2,4-dihydroxy-5-(3-methylbut-2-en-1-yl)phenyl]-2-hydroxy-3-oxopropyl}-2-(3-methylbut-2-en-1-yl)phenoxy)-3,4,5-trihydroxyoxane-2-carboxylic acid	metab_12821	-	-	631.2417	6.5341	neg	M+FA-H	C31H38O11	-	52.7	3.521442332	-	0.049670777	5.5059	5.5825	6.3404	5.3179	6.1502	5.9392	5.9461	5.7287	5.8383	5.9267	5.6637	6.4053	6.5996	5.6104	5.794	5.7011	6.2995	6.237	6.0068	5.8324	6.0407	5.6073	6.054
neg_3330	(Z)-3-Methyl-3-decenoic acid	metab_12836	HMDB0031062	-	229.1442	6.5495	neg	M+FA-H	C11H20O2	-	48	-1.711537271	22882-87-7	0.065622261	4.4839	4.247	4.6793	4.6003	4.5021	4.3807	4.7242	4.3442	4.64	4.6619	4.8447	4.5246	4.4341	5.0472	4.9804	4.64	5.0596	4.91	4.4044	4.5056	4.9438	4.4442	4.8285
neg_3349	3,8-Dihydroxy-1-methylanthraquinone-2-carboxylic acid	metab_12855	HMDB0030830	-	297.0402	6.5697	neg	M-H	C16H10O6	-	62.4	-0.859517202	69119-31-9	0.131823183	4.2665	2.5806	2.8561	2.9171	3.3218	2.7423	2.76	2.2792	3.0706	3.4189	3.4013	5.4249	2.4689	6.8197	3.8193	2.7299	3.1067	2.5321	2.4933	2.8704	2.3824	3.0857	2.7752
neg_3351	4alpha-Carboxy-4beta-methyl-5alpha-cholesta-8-en-3beta-ol	metab_12857	HMDB0062384;LMST01010227;HMDB0012165	-	489.3586	6.5697	neg	M+FA-H	C29H48O3	-	42.6	0.04310683	-	0.065402599	6.3993	6.1343	6.4331	6.6664	6.4822	6.2189	6.3455	6.2607	6.4548	6.2726	6.3166	6.7011	6.5139	6.0186	6.2446	6.3846	6.8798	6.5763	6.6102	6.4414	5.867	6.4246	6.3324
neg_3361	4-cholesten-7alpha,12alpha,24-triol-3-one	metab_12867	LMST04030171;HMDB0062399	-	431.3167	6.5816	neg	M-H	C27H44O4	-	41.4	0.056513952	-	0.036968919	5.5725	5.3456	5.7568	5.8505	5.9134	5.5885	5.9237	5.483	5.8282	5.6855	5.4939	5.892	5.7653	5.5692	5.5164	5.6721	6.0408	5.8109	5.8127	5.6098	5.6488	5.6471	5.4408
neg_3412	Momordol	metab_12918	HMDB0029804	-	439.3429	6.6419	neg	M-H	C26H48O5	-	49.1	-0.093863348	189156-42-1	0.069930079	5.7639	5.514	5.7311	5.9677	5.8975	5.3245	5.7579	5.7379	5.8966	5.8875	5.6651	6.2073	5.9045	5.3608	5.6102	5.7359	6.4139	5.8718	6.2001	5.8941	5.4206	6.0614	5.8151
neg_3435	16-Methylheptadecanoic acid	metab_12941	HMDB0031066	C20356	321.2195	6.6626	neg	M+K-2H	C18H36O2	-	80.9	-2.222441586	2724-58-5	0.202339801	4.2301	3.611	4.4074	4.1801	4.2189	4.0563	4.302	3.9331	4.2646	4.4537	4.4599	4.2001	3.9028	4.2073	4.6214	4.1985	4.5107	4.1484	3.9278	4.1419	3.6768	4.1881	4.0598
neg_3447	(3S,4S,6R,7S)-1,10-Bisaboladiene-3,4-diol	metab_12953	HMDB0031383	-	283.1914	6.6764	neg	M+FA-H	C15H26O2	-	49	-0.371950207	129673-87-6	0.048976103	5.0792	4.8094	4.9972	4.9575	4.9354	5.2123	5.1139	4.7854	4.8406	4.7966	5.3334	5.0952	5.2925	5.3716	5.4676	5.1569	5.6965	5.3743	4.9468	4.9341	5.6273	5.4238	5.6464
neg_3459	Ketopelenolide a	metab_12965	HMDB0036664	-	285.1247	6.697	neg	M+Cl	C15H22O3	-	33.6	-6.578346065	17909-92-1	0.200606035	4.2989	4.6495	5.2969	2.9697	4.617	5.0172	4.9047	5.0921	5.2473	3.7381	4.215	5.2405	4.5725	3.9677	4.3783	3.8328	4.7751	4.5294	4.8121	4.9398	2.8919	4.5686	4.7366
neg_3501	(3beta,5alpha,6beta,24R)-Stigmastane-3,5,6-triol	metab_13007	HMDB0030014;LMST01040240	-	493.3901	6.766	neg	M+FA-H	C29H52O3	-	81.7	0.660230363	20835-91-0	0.062507534	6.0105	5.7027	6.1707	6.2948	6.1558	5.5881	6.0361	5.9531	6.1088	6.0057	5.9178	6.4885	6.1661	5.6833	5.9785	6.0981	6.6082	6.1862	6.3084	6.128	5.3887	6.1218	5.9763
neg_3504	PE(15:0/22:2(13Z,16Z))	metab_13010	LMGP02010471;HMDB0008909	C00350	802.5616	6.766	neg	M+FA-H	C42H80NO8P	-	88.9	1.633390582	-	0.111702291	7.5435	7.2895	7.6406	7.5489	7.674	7.2054	7.5681	7.3267	7.6904	7.5908	7.4528	7.5908	7.3941	7.6081	7.9266	7.5462	7.6996	7.5722	7.5613	7.4083	7.3957	7.483	7.4682
neg_3508	Schleicherastatin 3	metab_13014	HMDB0035512	-	491.3744	6.7729	neg	M+FA-H	C29H50O3	-	70.3	0.370239532	256445-53-1	0.068008835	6.3517	6.0912	6.4522	6.6203	6.5037	6.0503	6.3526	6.2659	6.4693	6.337	6.263	6.7393	6.5077	5.9729	6.2702	6.3892	6.9038	6.5458	6.6095	6.413	5.7626	6.4219	6.3117
neg_3512	(1R,2S,3S,4R)-p-Menthane-2,3-diol	metab_13018	HMDB0035723	-	209.0943	6.7798	neg	M+K-2H	C10H20O2	-	56	-3.821525777	51745-21-2	0.024810761	6.5311	6.1936	6.5975	6.5057	6.5625	6.1741	6.5703	6.3199	6.6106	6.5793	6.4471	6.5801	6.4363	6.5654	6.737	6.5465	6.7135	6.566	6.4684	6.4669	6.4284	6.5086	6.5167
neg_3540	16,16-dimethyl-PGA1	metab_13046	LMFA03010085	-	363.2541	6.8072	neg	M-H	C22H36O4	64.9	-	0.006558345	-	0.058932224	5.3233	5.0962	5.3339	5.4472	5.5525	5.117	5.3372	5.068	5.2418	5.1752	5.1962	5.6372	5.5403	5.3728	5.0263	5.2939	5.7806	5.7455	5.5467	5.5486	4.6739	5.2995	5.2839
neg_3542	5-cis Carbaprostacyclin	metab_13048	-	-	349.2383	6.8141	neg	M-H	C21H34O4	60.3	-	-0.2684141	-	0.053895777	5.5021	5.1366	5.3396	5.381	5.1488	4.8756	5.11	5.156	5.1478	5.1586	5.0651	5.4482	5.4937	5.2817	5.1197	5.385	5.5875	5.7284	5.4287	5.8791	4.3183	5.0826	5.1193
neg_3545	Triptohypol F	metab_13051	HMDB0035495	-	501.3952	6.821	neg	M+FA-H	C31H52O2	-	32.5	0.524619752	268541-26-0	0.069014575	5.9443	5.8163	6.1611	6.2595	6.2512	5.6969	5.9921	5.7303	6.0369	5.9961	5.7033	6.5807	6.239	5.8737	5.7935	6.0449	6.4432	6.1621	6.1001	6.0694	5.308	5.8907	5.7224
neg_3553	Artemoin A	metab_13059	HMDB0033604	-	595.4945	6.8416	neg	M+FA-H	C35H66O4	-	81	0.321052783	-	0.093769668	6.3773	5.8614	6.6255	6.6943	6.5834	5.6522	6.4561	6.0717	6.2901	6.3418	6.3922	6.6091	6.5675	6.2653	6.1602	6.438	6.9766	6.5607	6.7635	6.6708	5.7273	6.4516	6.2216
neg_3558	3a,20b-Pregnanediol	metab_13064	HMDB0002156;LMST02030198	-	365.2695	6.856	neg	M+FA-H	C21H36O2	-	84.9	-0.636040386	883879-68-3	0.027567822	5.7814	5.5458	5.8306	6.0031	5.9964	5.3803	5.8609	5.5902	5.8637	5.7349	5.5672	6.1672	5.9233	5.6073	5.564	5.7253	6.3335	6.1767	6.0199	5.8773	5.095	5.7788	5.7143
neg_3585	3beta,7alpha-Dihydroxy-5-cholestenoate	metab_13091	HMDB0012454;115538-84-6	C17335	431.3165	6.9174	neg	M-H	C27H44O4	-	40	-0.369370024	115538-84-6	0.076220116	5.3068	5.14	5.5323	5.6459	5.8906	5.4704	6.0316	5.3422	5.6144	5.4358	5.1506	5.8631	5.6264	5.6104	5.1612	5.4567	5.9433	5.662	5.6728	5.528	5.8904	5.3917	5.2439
neg_3593	5,9-Epidioxy-3-hydroxyergost-7-en-6-one	metab_13099	HMDB0032667	-	443.316	6.9386	neg	M-H	C28H44O4	-	49	-1.570149737	211486-17-8	0.055125441	5.8211	5.7239	6.038	6.204	6.0582	5.8537	5.9874	5.7724	5.9303	6.0011	5.7022	6.3027	6.0911	5.8399	5.724	5.9275	6.4882	6.1729	6.1481	5.9589	5.362	5.9721	5.8515
neg_3597	LysoPC(20:4(8Z,11Z,14Z,17Z))	metab_13103	HMDB0010396	C04230	588.3311	6.9455	neg	M+FA-H	C28H50NO7P	-	83	0.6949804510082039	-	0.132890841	6.26	5.5221	6.5396	6.0573	6.3233	4.8827	6.2046	6.3157	5.9966	6.3944	6.0631	5.8221	5.8401	5.825	6.111	5.8589	6.2512	6.3393	5.8949	5.7704	6.0842	6.2996	5.1858
neg_3605	5-(14-Nonadecenyl)-1,3-benzenediol	metab_13111	HMDB0031677	-	419.3168	6.9729	neg	M+FA-H	C25H42O2	-	79.4	0.178910161	187523-39-3	0.031754678	5.6365	5.4901	5.7398	5.9346	5.9318	5.5787	5.7794	5.5619	5.764	5.6521	5.4779	6.2469	5.9556	5.5602	5.3861	5.871	6.2665	5.9475	5.9674	5.81	5.4323	5.8051	5.8991
neg_3609	Tiglylcarnitine	metab_13115	HMDB0002366;LMFA07070108	-	485.2826	6.9866	neg	2M-H	C12H21NO4	-	59.2	-8.764815987	64681-36-3	0.176969144	4.2839	4.5558	5.0244	4.7791	5.0325	4.7395	5.9464	5.2761	4.8914	5.8002	5.8409	4.3515	5.3295	5.4478	5.2629	5.9631	5.8992	5.2386	4.7615	6.0113	5.3301	5.7081	5.2903
neg_3622	2-hydroxyhexadecanoic acid	metab_13128	HMDB0031057	-	271.2278	7.0208	neg	M-H	C16H32O3	70.8	-	-0.289693816	16452-52-1	0.016439042	5.9477	5.5374	6.0353	5.7889	5.7637	5.5915	6.0637	5.7448	5.9435	5.9261	5.9451	6.1238	5.8383	6.1168	6.0568	5.8768	6.4101	5.9372	6.1345	6.0736	6.0108	5.8357	6.2795
neg_3623	1-arachidonoyl-2-hydroxy-sn-glycero-3-phosphate	metab_13129	-	-	457.236	7.0208	neg	M-H	C23H39O7P	54.7	-	-0.040321964	-	0.066049209	5.886	4.7744	5.244	6.1665	4.6063	4.5039	5.5325	5.3434	5.611	5.4596	5.4383	5.4339	4.9198	5.5661	5.3527	4.6259	5.5734	5.7359	4.8942	5.4094	5.3795	5.5976	5.663
neg_3641	8-Oxohexadecanoic acid	metab_13147	HMDB0030972	-	539.4319	7.0748	neg	2M-H	C16H30O3	-	42.2	0.33358705057742605	2777-52-8	0.090807427	6.1019	5.9215	6.4286	6.4527	6.5066	5.8447	6.3871	6.0331	6.3796	6.2507	6.2297	6.7246	6.449	6.1649	6.2259	6.2842	6.9369	6.3845	6.6684	6.5482	5.5306	6.346	6.3877
neg_3644	PC(18:0/20:4(5Z,8Z,11Z,14Z))	metab_13150	HMDB0008048;LMGP01010802	C00157	854.5921	7.096	neg	M+FA-H	C46H84NO8P	-	88.7	0.544494993	35418-59-8	0.266948784	6.0314	5.6008	5.84	5.959	5.8594	5.4486	5.8026	5.6894	6.2084	6.1922	5.948	5.7438	5.9943	5.9082	6.2955	5.8612	6.107	5.8067	6.1447	5.7538	5.7917	5.756	5.6545
neg_3661	Cohibin A	metab_13166	HMDB0031168	-	593.479	7.1772	neg	M+FA-H	C35H64O4	-	74	0.6866816779067801	189508-31-4	0.103131578	6.7045	6.136	6.638	6.8746	6.6221	5.8844	6.5419	6.4437	6.5722	6.3228	6.6376	6.6612	6.6481	6.27	6.1676	6.5122	6.9004	6.6804	6.6851	6.7586	6.1267	6.5732	6.2897
neg_3663	Benzoquinoneacetic acid	metab_13168	HMDB0002334	-	165.0185	7.1839	neg	M-H	C8H6O4	-	30.3	-5.223329015	10275-07-7	0.03466016	5.0761	4.6782	5.2945	5.1943	4.9348	4.8886	5.1784	4.759	5.0975	5.0178	5.0877	5.0933	4.9184	5.1714	5.1582	5.1193	5.5053	5.0722	4.8991	5.1449	5.0751	4.9713	5.2779
neg_3680	1-Palmitoyl Lysophosphatidic Acid	metab_13184	-	-	409.2358	7.2175	neg	M-H	C19H39O7P	47.3	-	-0.532289792	-	0.178398424	4.6551	4.3083	3.5324	4.8757	3.571	4.6835	4.824	4.0907	4.6626	5.221	4.6789	5.3246	4.7439	5.0567	4.1813	3.501	5.2843	4.6526	4.7906	5.6088	5.1976	4.6353	5.8092
neg_3715	DG(15:0/18:3(6Z,9Z,12Z)/0:0)	metab_13219	HMDB0007075	C00165	557.4576	7.413	neg	M-H2O-H	C36H64O5	-	40.7	0.075688867	-	0.110037815	6.479	6.0798	6.3981	6.763	6.434	5.677	6.2554	6.0183	6.2724	6.1121	6.242	6.6072	6.5557	6.0125	5.5438	6.3062	6.7248	6.6747	6.1133	6.1469	5.7098	6.4573	5.5707
neg_4374	Taurochenodeoxycholate-3-sulfate	metab_13875	HMDB0002486;LMST05020029	-	288.6194	8.7723	neg	M-2H	C26H45NO9S2	-	86.1	-0.220469044	67030-59-5	0.249397798	5.6635	5.3044	5.5578	5.5021	5.633	5.7146	5.7111	5.4796	5.6926	5.7846	5.546	5.8463	5.8548	5.8794	5.8455	5.7362	6.1398	5.7297	5.791	5.6809	5.8536	5.6453	5.9458
neg_4383	PC(16:1(9Z)/20:3(5Z,8Z,11Z))	metab_13884	LMGP01012138;HMDB0008013	C00157	826.5615	8.7655	neg	M+FA-H	C44H80NO8P	-	82.4	1.473118782	-	0.259902051	6.4453	6.1826	6.4532	6.6268	6.6321	5.9426	6.3888	6.0802	6.5383	6.5507	6.3505	6.4052	6.4385	6.3596	6.6277	6.712	6.7624	6.3792	6.5115	6.1737	6.3243	6.4486	6.3724
neg_4699	7Z,10Z-Hexadecadienoic acid	metab_14200	LMFA01030807;HMDB0000477	-	503.4106	7.3384	neg	2M-H	C16H28O2	-	58.8	-0.06238737	28290-73-5	0.183512887	5.2231	5.2192	5.5936	6.0199	5.8655	4.4981	5.509	5.274	5.5615	5.5607	4.5436	6.2691	5.8527	5.1361	4.9567	5.6757	6.1244	5.6618	5.7638	5.3926	3.7089	5.3811	5.1249
neg_4745	5-Heneicosyl-1,3-benzenediol	metab_14246	HMDB0031035	-	449.3637	7.1839	neg	M+FA-H	C27H48O2	-	34.3	0.053209018	70110-59-7	0.106555496	5.6983	5.5307	5.9367	6.1596	5.9388	5.2051	5.859	5.8247	6.0347	5.9293	5.5671	6.408	5.9836	5.5048	5.6133	5.8586	6.5001	5.9338	6.0914	5.9793	4.604	5.7673	5.7904
neg_4752	DG(15:0/18:2(9Z,12Z)/0:0)	metab_14253	HMDB0007074	C00165	559.473	7.1638	neg	M-H2O-H	C36H66O5	-	43.1	-0.281951528	-	0.118857124	6.0476	5.5532	6.1494	6.5808	6.1907	5.2276	6.0605	5.4095	5.9512	5.862	5.8422	6.4066	6.2277	5.8069	5.6521	6.2332	6.6325	6.3966	6.193	5.9917	5.0631	6.2297	5.2756
neg_4764	4alpha-hydroxymethyl-4beta-methyl-5alpha-cholesta-8,24-dien-3beta-ol	metab_14264	LMST01010232;HMDB0012170;HMDB0062390	-	473.3635	7.1097	neg	M+FA-H	C29H48O2	-	49	-0.412591464	-	0.095731811	5.9032	5.863	6.1859	6.271	6.3124	5.9523	6.0253	5.7592	6.0861	5.9903	5.7817	6.583	6.3184	5.9606	5.6743	6.0525	6.5114	6.2402	6.2036	6.0942	5.4032	5.987	5.7629
neg_4769	24-Hydroxycholesterol	metab_14269	HMDB0001419;474-73-7	C13550	447.3481	7.096	neg	M+FA-H	C27H46O2	-	80	0.3713383	474-73-7	0.078502945	6.0935	5.9191	6.3776	6.4623	6.3152	5.7834	6.2823	6.0998	6.2668	6.2541	5.9323	6.727	6.3522	6.0121	6.0515	6.2569	6.7709	6.3201	6.4181	6.3141	5.3861	6.1722	6.1687
neg_4779	5-Nonadecyl-1,3-benzenediol	metab_14279	HMDB0030956	-	421.3324	7.0547	neg	M+FA-H	C25H44O2	-	65.2	0.187958587	35176-46-6	0.060461344	5.5524	5.3857	5.7944	5.9095	5.8832	5.267	5.679	5.5663	5.8287	5.6254	5.3766	6.1645	5.8133	5.3205	5.2727	5.6818	6.1939	5.8366	5.973	5.7828	4.6766	5.6277	5.6489
neg_4795	FAHFA(18:1(9Z)/6-O-16:0)	metab_14295	HMDB0112175	-	557.4577	7.0139	neg	M+Na-2H	C34H64O4	-	45.6	4.850213585	-	0.096610163	6.5429	6.1853	6.5887	6.8389	6.5176	5.9347	6.4401	6.1102	6.3938	6.2121	6.4534	6.6895	6.627	6.2933	5.8749	6.43	6.8952	6.7906	6.2586	6.3346	5.8728	6.5273	5.8417
neg_4805	LysoPC(16:1(9Z)/0:0)	metab_14305	HMDB0010383	C04230	538.3153	6.9866	neg	M+FA-H	C24H48NO7P	-	31.1	0.535470589	76790-27-7	0.107418342	5.7609	5.1861	5.8238	5.3759	6.0198	4.7431	5.6085	5.8522	5.7774	5.9782	5.5741	5.5027	5.408	5.5779	6.1188	5.7149	5.9885	5.7161	6.118	5.6981	5.5026	5.8221	4.2448
neg_4823	DG(15:0/16:0/0:0)	metab_14323	HMDB0007069	C00165	575.4682	6.9318	neg	M+Na-2H	C34H66O5	-	49.6	4.558793244	-	0.101602307	6.6368	6.0383	6.5775	6.7805	6.4859	5.5664	6.3941	6.3165	6.4427	6.2795	6.5424	6.553	6.5446	5.9462	5.8538	6.4164	6.8423	6.6676	6.5622	6.5669	5.7688	6.4723	5.934
neg_4852	LysoPC(17:0)	metab_14352	HMDB0012108	C04230	508.341	6.8766	neg	M-H	C25H52NO7P	-	81.9	0.17580573851984602	50930-23-9	0.073616747	6.5275	6.1773	6.5973	6.4847	6.4974	5.8263	6.4488	6.5325	6.6069	6.6865	6.506	6.3834	6.6258	6.3188	6.7427	6.3657	6.6585	6.6247	6.3439	6.2604	6.1156	6.4206	6.1495
neg_4859	9,11-methane-epoxy PGF1alpha	metab_14359	-	-	351.254	6.8629	neg	M-H	C21H36O4	37.2	-	-0.216713317	-	0.017912255	5.8307	5.0236	5.2371	5.542	5.2989	4.8642	5.2076	5.1289	5.3239	4.9809	5.3303	5.4831	5.5732	5.1968	4.9023	5.4293	5.4427	5.6464	5.3838	5.663	4.8841	5.2214	5.1002
neg_4867	15(S)-HpEDE	metab_14367	-	-	339.2537	6.8491	neg	M-H	C20H36O4	64.3	-	-0.985086889	-	0.128376666	5.3096	4.846	4.9664	5.2706	5.0369	5.4427	4.704	4.9628	4.9334	4.5189	5.0739	5.2968	5.3143	4.9405	5.1313	5.1568	5.1577	5.2049	5.2088	5.1262	5.1098	5.2169	5.2595
neg_4871	12-Ketodeoxycholic acid	metab_14371	HMDB0000328	-	389.2697	6.8416	neg	M-H	C24H38O4	-	77.2	0.016301037	5130-29-0	0.033775218	5.4732	5.2956	5.4976	5.7186	5.7595	5.4505	5.6069	5.357	5.5583	5.5815	5.3108	5.9241	5.6519	5.6052	5.27	5.4674	6.0122	5.9287	5.7561	5.6853	4.9351	5.5361	5.3915
neg_4883	12-hydroxyicosanoic acid	metab_14383	HMDB0061664	-	327.2904	6.8141	neg	M-H	C20H40O3	-	50.6	-0.324654603	-	0.04638562	5.2117	4.9116	4.6757	4.7482	4.5399	5.1922	5.584	4.5538	5.2581	5.0071	5.2743	5.438	5.0913	5.1931	6.2768	5.1395	5.5819	4.8915	5.9282	5.7239	5.6188	5.5991	5.9455
neg_4893	DG(15:0/18:4(6Z,9Z,12Z,15Z)/0:0)	metab_14393	HMDB0007077	C00165	573.4526	6.7935	neg	M-H	C36H62O5	-	48.8	0.3286266331738969	-	0.104198262	6.7754	6.1466	6.5604	6.8124	6.4411	5.7883	6.3932	6.4902	6.5502	6.2615	6.7214	6.5583	6.521	6.028	5.971	6.4622	6.7563	6.6297	6.5261	6.5547	6.0821	6.4652	6.1422
neg_4935	DG(10:0/17:0/0:0)	metab_14435	HMDB0092987	C00165	519.4056	6.766	neg	M+Na-2H	C30H58O5	-	55.2	4.948198318	-	0.077489353	6.4551	6.1988	6.6057	6.6829	6.6263	6.0717	6.4406	6.3192	6.5455	6.41	6.3653	6.8145	6.6306	6.1496	6.3009	6.5038	6.9646	6.5937	6.6924	6.6146	5.8869	6.533	6.3529
neg_4938	DL-2-hydroxy stearic acid	metab_14438	LMFA02000120	-	299.259	6.766	neg	M-H	C18H36O3	67.7	-	-0.484905459	-	0.045503778	4.9771	4.7018	5.4134	4.994	5.0015	4.8693	5.2676	4.9029	5.3079	5.1771	5.2523	5.4299	4.8456	5.1881	5.4365	5.1661	5.4796	5.2392	5.3109	5.1402	5.1936	4.989	5.2566
neg_4942	4Alpha-hydroxymethyl-5alpha-cholesta-8-en-3beta-ol	metab_14441	LMST01010235;HMDB0012173	-	461.3638	6.7585	neg	M+FA-H	C28H48O2	-	50.8	0.417384553	-	0.110424564	4.7552	4.5019	4.8783	5.2686	5.103	4.8301	4.8526	4.5128	5.0542	5.0078	4.3674	5.5018	5.4055	4.5891	4.6836	5.454	5.6032	4.8654	5.3729	5.1526	5.1869	5.2418	5.6222
neg_4961	4alpha-Formyl-4beta-methyl-5alpha-cholesta-8-en-3beta-ol	metab_14460	LMST01010230;HMDB0062388;HMDB0012168	-	473.3636	6.731	neg	M+FA-H	C29H48O2	-	72.8	-0.172447548	-	0.050144808	6.0833	5.9721	6.29	6.3588	6.4115	6.0349	6.1518	5.8652	6.1834	6.1241	5.9282	6.6965	6.4133	6.0455	5.9659	6.1786	6.5721	6.373	6.3076	6.1719	5.5274	6.1277	5.9221
neg_4987	Alpha-dimorphecolic acid	metab_14486	HMDB0004670	C14767	591.4634	6.697	neg	2M-H	C18H32O3	-	59.5	0.587173628	73543-67-6	0.122899275	6.9076	6.2173	6.5757	6.8623	6.5794	5.8682	6.4926	6.6236	6.6046	6.324	6.84	6.6061	6.6104	6.1455	6.136	6.5913	6.8159	6.6744	6.6043	6.6331	6.2156	6.5361	6.2182
neg_4992	1-Oleoylglycerophosphoinositol	metab_14491	HMDB0061693	-	619.2894	6.6901	neg	M+Na-2H	C27H51O12P	-	41.3	4.83660789	1114770-15-8	0.132354106	5.6784	5.2061	6.1622	5.8588	5.43	5.3129	5.9492	5.8753	5.9307	5.8625	5.6417	5.3134	5.3277	6.2494	5.6839	5.5476	6.2157	5.9038	5.3282	5.1319	5.8024	5.6128	5.5098
neg_4999	LysoPC(P-16:0)	metab_14498	-	-	524.3365	6.6833	neg	M+FA-H	C24H50NO6P	-	60	1.456958616	-	0.165722291	5.4515	4.7043	5.2709	5.3921	5.5389	4.5817	5.3261	5.4472	5.3007	5.5168	5.2808	5.4762	5.3164	4.9308	5.5043	5.2353	5.6313	5.4698	5.4734	5.1405	4.8048	5.4185	4.9207
neg_5011	3alpha,7alpha-Dihydroxycoprostanic acid	metab_14510	HMDB0000359;17974-66-2	-	433.3322	6.6764	neg	M-H	C27H46O4	-	30.2	-0.279056988	17974-66-2	0.04674122	5.4096	5.0925	5.4523	5.6038	5.3906	4.855	5.2224	5.3048	5.4613	5.4859	5.1289	5.8932	5.5621	5.0978	5.2148	5.5282	5.87	5.5546	5.6979	5.5312	4.6009	5.4895	5.3235
neg_5035	9-Decenoic acid	metab_14534	HMDB0031003;LMFA01030033	-	509.3848	6.6557	neg	3M-H	C10H18O2	-	40.5	-0.019769466	14436-32-9	0.072853047	5.9063	5.565	5.8545	6.1148	5.9836	5.6192	5.8632	5.7755	5.9406	5.6871	5.8322	6.2311	6.0285	5.4764	5.7836	5.9368	6.3508	5.9928	6.1081	5.9315	5.3087	6.0229	5.7657
neg_5038	Allocholic acid	metab_14537	LMST04010092;HMDB0000505	C17737	407.2803	6.6557	neg	M-H	C24H40O5	45.7	-	0.017694145	2464-18-8	0.047826345	5.8821	6.5393	5.7851	5.7168	6.9037	5.3966	5.9143	5.3713	5.4464	5.6074	5.3732	5.892	5.5135	5.1374	5.7617	6.1149	6.3431	5.9286	5.7801	5.9152	5.1634	5.5276	5.848
neg_5041	3-carboxy-4-methyl-5-pentyl-2-furanpropanoic acid	metab_14540	HMDB0061643;LMFA01150047	-	267.1237	6.6557	neg	M-H	C14H20O5	-	47.5	-0.283429619	-	0.01820514	5.9831	5.3856	6.0656	6.0513	5.6183	5.1035	5.8525	5.9303	6.2006	6.0225	5.9923	5.5141	5.718	6.3223	6.4814	5.8469	5.8413	5.8716	5.9775	6.0098	5.7427	5.7885	6.0417
neg_5058	Tetracosatetraenoic acid (24:4n-6)	metab_14557	HMDB0006246	-	405.3011	6.6419	neg	M+FA-H	C24H40O2	-	78.9	0.11333155131029303	-	0.068367552	5.3375	5.1529	5.3827	5.5261	5.3743	4.8992	5.1582	5.2156	5.3815	5.2455	5.0774	5.6333	5.4044	5.141	5.1512	5.418	5.6473	5.5336	5.5243	5.5433	4.4073	5.3014	5.0993
neg_5061	Tetradecanedioic acid	metab_14560	LMFA01170018;HMDB0000872	C11002	257.1757	6.6419	neg	M-H	C14H26O4	88.1	-	-0.673896497	821-38-5	0.03755461	4.9227	4.8175	5.0672	4.9773	4.8797	5.2036	5.3407	4.9833	4.8493	5.3463	5.5054	5.4048	4.9521	5.8017	5.59	5.1863	5.6475	5.2336	5.001	5.2385	5.9348	5.0809	5.763
neg_5071	Metabolite M6	metab_14570	HMDB0061034	-	567.3188	6.6222	neg	M+FA-H	C30H42N4O4	-	59.7	-0.014539647	-	0.094220675	6.0942	5.8682	4.644	5.4155	6.7014	5.7165	5.1979	4.4076	4.4381	6.0374	4.7917	6.1993	5.5451	6.587	4.546	6.1872	6.0207	6.5391	5.3755	5.6781	5.9105	4.7728	6.566
neg_5072	LysoPC(18:1(9Z))	metab_14571	HMDB0061701;HMDB0002815	-	566.3467	6.6222	neg	M+FA-H	C26H52NO7P	-	62.6	0.591380447	19420-56-5;22248-65-3	0.068699158	7.3566	6.898	7.398	7.2521	7.4877	6.6372	7.2763	7.2546	7.3368	7.4517	7.2574	7.1982	7.2412	7.2924	7.5417	7.3263	7.4577	7.4335	7.3856	7.1521	7.1369	7.3953	6.9259
neg_5095	LysoPC(15:0)	metab_14594	HMDB0010381	C04230	480.3096	6.6064	neg	M-H	C23H48NO7P	-	69.7	0.057511983	-	0.054881483	7.535	7.0336	7.5853	7.4413	7.4827	6.7946	7.4779	7.594	7.5556	7.6552	7.5161	7.3232	7.378	7.3515	7.5457	7.3653	7.6273	7.6969	7.4365	7.2337	7.1553	7.4748	7.0802
neg_5123	6-Acetyl-1,2,3,4-tetrahydropyridine	metab_14622	HMDB0030345	-	374.2448	6.5856	neg	3M-H	C7H11NO	-	36.9	-0.316357294	27300-27-2	0.109523188	4.9609	4.7955	5.1186	4.8363	4.7063	4.6093	5.2558	5.4505	5.4539	4.8385	5.1826	5.2054	4.2994	5.1218	5.0916	4.7312	4.8351	4.4535	4.3452	4.5641	4.9424	3.15	5.1229
neg_5144	7a,12a-Dihydroxy-cholestene-3-one	metab_14643	HMDB0002197	C05457	461.3274	6.5697	neg	M+FA-H	C27H44O3	-	86.5	0.480224939	-	0.036098132	5.9737	5.723	5.9513	6.1451	6.0503	5.6726	5.9432	5.8781	5.9916	5.8756	5.9079	6.2104	6.0534	5.6625	5.8329	5.9992	6.3723	6.1051	6.1204	5.9192	5.4663	5.9818	5.8996
neg_5155	Varanic acid	metab_14654	HMDB0002195;LMST04030067	-	417.3012	6.5628	neg	M-H2O-H	C26H44O5	-	75.1	0.387400126	1061-64-9	0.034389509	5.8334	5.7117	6.0078	6.1119	6.1031	5.7772	5.8918	5.7006	6.0301	5.9024	5.6338	6.2377	6.0604	5.7721	5.6639	5.8939	6.3439	6.0945	6.0607	5.9113	5.2597	5.8668	5.6893
neg_5157	2-Carboxy-4-dodecanolide	metab_14656	HMDB0030987	-	241.1443	6.5628	neg	M-H	C13H22O4	-	34.4	-0.830923318	-	0.078714933	5.0949	4.5164	4.9739	4.9002	4.3093	4.6141	4.8591	4.4897	4.9587	4.8581	4.9146	4.7109	4.7996	5.3724	4.9546	4.8269	5.5051	5.3141	4.9714	4.5756	5.2858	4.9545	4.8647
neg_5173	9-deoxy-9-methylene-16,16-dimethyl -PGE2	metab_14672	LMFA03010059	-	377.2698	6.5495	neg	M-H	C23H38O4	51.6	-	0.137449864	-	0.050001931	5.4339	5.1708	5.4761	5.5461	5.3902	4.9833	5.2968	5.2064	5.402	5.238	5.1911	5.5698	5.4621	5.1165	5.3162	5.4642	5.6151	5.7438	5.4873	5.6246	4.1575	5.3604	5.0997
neg_5188	LysoPC(20:3(8Z,11Z,14Z))	metab_14687	HMDB0010394	-	590.3466	6.5371	neg	M+FA-H	C28H52NO7P	-	65.2	0.558196619	1006703-11-2	0.06273149	6.1105	5.6738	6.4941	6.0383	6.433	5.3976	6.3122	6.2975	6.1528	6.307	6.2437	5.9187	5.8363	5.9472	6.3579	6.215	6.2454	6.2218	6.1184	5.895	6.1002	6.2061	5.7126
neg_5192	Propofol glucuronide	metab_14691	HMDB0060933	-	353.1606	6.5371	neg	M-H	C18H26O7	-	31.8	-0.046882704	-	0.066959626	6.5961	0.6362	3.3368	5.5076	5.2788	3.6582	5.1457	4.1659	5.4195	5.724	5.5206	6.4564	0.8997	0.9269	5.1533	6.0794	1.0993	0.9557	5.8892	5.4791	5.9821	6.0611	3.8583
neg_5198	Glycochenodeoxycholic acid 3-glucuronide	metab_14697	HMDB0002579;LMST05010048	C03033	624.3396	6.5341	neg	M-H	C32H51NO11	-	78.9	1.021967065	79254-98-1	0.082931846	6.0677	5.6013	5.4102	6.1003	5.9963	6.3241	6.4104	5.8872	5.8824	6.0994	5.9526	6.1847	6.1069	7.0794	6.106	6.2274	6.324	6.6708	6.0906	6.1651	7.139	5.9158	7.1587
neg_5242	Hovenidulcigenin B	metab_14741	HMDB0041547	-	581.3209	6.5026	neg	M+Cl	C32H50O7	-	30.2	-7.564894917	182173-50-8	0.078317358	6.9	6.3927	6.8535	6.8152	7.0745	5.7766	6.7507	6.6189	6.7741	6.7684	6.6398	6.5885	6.6226	6.8292	7.026	6.9724	6.7623	6.8775	6.5966	6.5157	6.4978	6.8955	6.1257
neg_5243	Bassic acid	metab_14742	LMPR0106150025;HMDB0034526	-	485.3272	6.5026	neg	M-H	C30H46O5	-	85.7	-0.146951467	465-01-0	0.073830828	4.4973	4.8518	4.4604	4.8172	5.1359	4.5088	4.4871	4.5341	4.5015	3.8657	4.6166	4.8295	4.5714	3.7419	3.8315	4.3847	5.0004	4.7025	4.9415	4.5528	3.6242	4.4916	5.2608
neg_5247	Calamusenone	metab_14746	HMDB0038200	-	255.1138	6.5026	neg	M+K-2H	C15H22O	-	60.4	-8.400208278	71305-96-9	0.089173453	5.1208	5.3413	6.0622	5.3832	5.8958	5.8052	5.6852	5.4776	5.6211	5.6278	5.3041	6.0303	6.1512	5.4479	5.4752	5.2085	5.948	5.7538	5.5706	5.5231	5.6157	5.172	5.6577
neg_5260	2-Methoxyestrone 3-glucuronide	metab_14759	HMDB0004482;LMST05010010;25577-70-2	C11132	429.1953	6.4867	neg	M-H2O-H	C24H32O8	-	40.1	7.596748838	25577-70-2	0.011045612	4.8391	3.4214	2.0793	4.7038	5.2571	6.1606	5.1864	4.4793	5.1141	4.7116	4.8583	6.0441	4.6169	4.8522	5.8289	6.046	4.918	4.827	6.2157	5.1026	4.9705	5.3402	2.0462
neg_5271	LysoPC(20:4(5Z,8Z,11Z,14Z))	metab_14770	HMDB0061699;HMDB0010395	C04230	588.3311	6.4738	neg	M+FA-H	C28H50NO7P	-	88.1	0.831778801	60701-99-7;67341-29-1	0.038645902	6.8145	6.1795	7.0925	6.7072	6.9114	5.6515	6.7829	6.862	6.6679	6.8853	6.6493	6.5289	6.4745	6.4467	6.698	6.5704	6.8524	6.9008	6.4799	6.4075	6.6276	6.88	6.0399
neg_5286	Linoleic acid	metab_14785	HMDB0247706;60-33-3;HMDB0006270;LMFA01030120;HMDB0000673	C01595	325.2384	6.4669	neg	M+FA-H	C18H32O2	-	92.3	-0.193022205	506-21-8;60-33-3	0.067415244	5.1442	4.6878	4.8236	5.1701	4.9005	4.7403	4.7434	4.8006	4.8808	4.6814	4.9808	5.0828	5.1097	4.9837	4.9253	5.1916	5.3116	5.0781	5.1181	4.9823	5.0073	4.963	5.0593
neg_5293	Taraxinic acid glucosyl ester	metab_14792	HMDB0035249	-	459.141	6.46	neg	M+Cl	C21H28O9	-	76.5	-3.983893786	75911-14-7	0.08937869	3.5962	4.1468	5.0181	3.5105	4.8472	4.5106	4.5712	4.3981	4.4448	4.6512	4.2692	5.1403	5.3769	4.2566	4.0033	4.0964	4.9326	4.9312	4.7441	4.4861	4.6384	3.5579	4.6276
neg_5302	PE(16:1/0:0)	metab_14801	-	-	450.2622	6.4536	neg	M-H	C21H42NO7P	50.4	-	-0.954608727	-	0.017951501	5.0355	4.3113	5.1094	4.3212	5.0838	4.5111	4.8559	5.4719	4.873	5.4368	5.1301	5.0224	4.5532	5.2083	5.5709	5.283	5.3165	5.2122	5.7946	5.2363	4.818	5.1256	4.3721
neg_5309	LysoPC(22:6(4Z,7Z,10Z,13Z,16Z,19Z))	metab_14808	HMDB0010404	C04230	612.3311	6.4467	neg	M+FA-H	C30H50NO7P	-	75	0.7010110387284921	162440-05-3	0.060099646	5.8359	5.0419	6.082	5.8155	5.6499	5.0515	5.9514	5.9496	5.9254	6.0965	5.8487	5.4389	5.5586	5.4019	5.8976	5.3283	6.0287	6.025	5.3436	5.4674	5.9264	6.0449	5.2616
neg_5310	Blumenol C O-[rhamnosyl-(1->6)-glucoside]	metab_14809	HMDB0031935	-	563.2688	6.4467	neg	M+FA-H	C25H42O11	-	71.3	-4.100149719	177261-67-5	0.17160201	3.1967	5.4669	2.9966	3.0996	3.9782	3.7215	2.9462	3.7436	3.6796	2.9868	2.8279	4.067	3.6296	2.9803	3.9719	3.9441	3.4495	3.6478	5.874	3.2414	2.8628	5.5743	5.7078
neg_5318	PE(22:6/0:0)	metab_14817	-	-	524.2785	6.4408	neg	M-H	C27H44NO7P	41.4	-	0.499357979	-	0.045923184	5.8874	5.1111	6.2469	5.7703	5.601	5.5353	6.1008	5.9927	5.8373	6.2765	6.1455	5.7457	5.6367	5.8483	5.9255	5.5425	6.2675	6.267	6.2255	5.6712	6.0032	6.0907	5.3801
neg_5339	(25R)-3beta-hydroxycholest-5-en-7-one-26-oate	metab_14838	HMDB0062613	-	429.3009	6.4279	neg	M-H	C27H42O4	-	57.9	-0.407233161	-	0.021293391	5.5085	5.6324	5.8265	5.9207	6.1399	5.6517	5.9798	5.5405	5.6915	5.5926	5.7103	6.2984	6.0804	5.8753	5.9498	6.1377	6.2359	5.7319	6.0486	5.9035	5.854	5.979	6.3058
neg_5350	Hypogeic acid	metab_14849	HMDB0002186;LMFA01030808	-	299.2226	6.421	neg	M+FA-H	C16H30O2	-	50.3	-0.566401465	2416-19-5	0.082267415	4.5527	3.9806	3.8767	4.2137	3.8303	4.5406	4.2348	4.1737	4.1774	4.1027	4.5884	4.3628	4.4591	4.5998	4.5403	4.3713	4.5854	4.49	4.4687	4.2606	4.6523	4.5503	4.8
neg_5356	13-OxoODE	metab_14855	LMFA02000252;HMDB0004668;HMDB0246143	C14765	293.2123	6.4141	neg	M-H	C18H30O3	44.4	-	0.168968014	-	0.035722852	4.4521	4.3501	4.7924	4.9497	4.6277	4.8181	4.9273	4.4135	4.5337	4.5591	4.8309	5.0131	4.87	4.9439	5.1032	4.975	5.2789	4.7624	4.5754	4.8284	5.0667	4.9179	5.2484
neg_5361	10,11-dihydro-20-trihydroxy-leukotriene B4	metab_14860	LMFA03020044;HMDB0012503	-	407.2075	6.4072	neg	M+Na-2H	C20H34O7	-	75.9	6.1667367719872495	-	0.031216547	5.2031	5.0866	5.2956	5.3381	4.4468	4.8198	5.0616	5.4245	5.2889	5.6178	5.2459	5.0437	5.0921	5.0916	5.3026	4.7334	5.0287	5.3207	5.0195	5.3382	4.6861	5.044	5.1036
neg_5362	3-Hydroxy-1-phenyl-1-heptadecanone	metab_14861	HMDB0035678	-	391.2855	6.4072	neg	M+FA-H	C23H38O2	-	70.7	0.4116316100828061	-	0.023090279	5.7282	6.1287	5.3864	5.8351	6.8178	5.2585	6.1237	5.4729	5.518	5.7411	4.4329	5.7127	5.0155	5.9017	5.614	5.8808	6.2594	5.5456	5.5946	5.8505	5.7386	5.1299	5.4966
neg_5408	Auxin a	metab_14906	HMDB0038483	-	327.2176	6.3664	neg	M-H	C18H32O5	-	77.5	-0.296025763	-	0.035299447	4.8986	4.6778	4.8255	4.974	4.9254	4.7285	4.8221	4.7219	4.8691	4.9052	4.801	4.9704	5.258	5.0625	5.0602	5.1022	5.0742	4.9052	4.9471	4.877	5.1034	4.9969	5.0124
neg_5423	Corchorifatty acid A	metab_14921	HMDB0032664	-	307.1913	6.3467	neg	M-H	C18H28O4	-	49	-0.48821598	-	0.047150964	5.0326	4.7128	4.9857	5.0391	4.9347	5.0296	4.8421	4.9608	4.8617	4.7539	5.014	5.1035	5.2832	5.2692	4.8456	4.9978	5.1726	5.438	5.1766	5.064	4.9323	5.0032	5.0646
neg_5425	Curcumadiol	metab_14923	HMDB0038136	-	283.1914	6.3467	neg	M+FA-H	C15H26O2	-	52.5	-0.250444355	31946-48-2	0.036433209	5.0101	4.7641	5.0293	4.9209	4.9073	5.092	5.0354	4.8283	4.8501	4.7315	5.2671	5.0115	5.2892	5.275	5.3065	5.1086	5.6186	5.3123	4.8663	4.8976	5.522	5.418	5.5315
neg_5432	(+/-)12,13-DiHOME	metab_14930	-	-	313.2384	6.3398	neg	M-H	C18H34O4	38	-	-0.24613784	-	0.012556374	5.862	5.7585	5.0363	6.0139	5.8217	4.399	6.018	5.7376	6.1429	5.8656	5.8355	5.4153	5.9404	5.0217	5.9115	5.9697	6.0301	5.9759	5.8349	5.8969	5.8316	5.8781	5.9883
neg_5466	Furanofukinin	metab_14964	HMDB0036640	-	293.1758	6.306	neg	M+FA-H	C16H24O2	-	66.6	-0.077715806	34335-93-8	0.072419667	4.8678	4.4963	4.8081	4.8587	4.6632	4.577	4.7316	4.9127	4.7788	4.7101	4.7705	4.7847	4.8606	4.9855	4.7805	4.7768	4.8438	5.042	4.8285	4.8321	4.4584	4.7541	4.6577
neg_5486	Sphinganine 1-phosphate	metab_14983	HMDB0001383;HMDB0242462;19794-97-9	C01120	426.2652	6.2922	neg	M+FA-H	C18H40NO5P	-	66.9	6.893091578	19794-97-9	0.07026324	3.1545	2.8262	3.1923	3.8846	3.9998	4.8435	3.4538	3.843	3.1946	3.3466	3.3995	4.9709	4.8121	4.0598	4.7417	4.9695	4.7331	3.2085	4.7928	4.4681	5.5416	3.8175	5.9217
neg_5489	Sageone	metab_14986	HMDB0038684	-	321.1463	6.2922	neg	M+Na-2H	C19H24O3	-	42.8	-2.873873652	142546-15-4	0.092168356	4.9199	4.7856	4.9644	5.033	4.8977	4.6433	5.2728	5.0484	5.3589	5.0055	5.1037	4.647	4.2336	4.9043	5.3438	4.7189	4.9976	4.9814	4.5838	4.6159	4.9327	4.9809	4.2989
neg_5496	Lithocholic acid glycine conjugate	metab_14993	HMDB0000698;474-74-8;LMST05030009	C15557	478.3171	6.2854	neg	M+FA-H	C26H43NO4	-	76.8	-0.644877435	474-74-8	0.213477761	2.2535	4.2552	2.2911	3.4698	5.0905	4.2542	4.4204	2.3737	2.4417	2.5747	3.0115	2.9253	4.1746	2.9755	2.4747	4.2563	4.7166	3.2198	3.2134	3.7991	4.8482	3.5488	4.941
neg_5530	Tuftsin	metab_15027	HMDB0005770	-	537.2511	6.2647	neg	M+K-2H	C21H40N8O6	-	48	-9.184818166	112592-90-2	0.196268302	4.7302	5.2009	5.4712	5.2148	5.398	4.7258	5.4714	5.2905	5.2449	4.7986	5.4867	5.157	5.6335	5.3084	5.0691	5.2916	5.7269	5.4368	5.3065	4.8891	4.395	5.0751	4.7032
neg_5590	D-Urobilinogen	metab_15087	17208-65-0;HMDB0004158	C05791	589.3032	6.2234	neg	M-H	C33H42N4O6	-	64.2	0.152594404	17208-65-0	0.0545248	6.4615	5.5705	6.1909	5.2334	6.3853	6.5278	5.2083	4.6219	5.2451	5.0604	5.0024	6.0558	6.5411	5.7254	6.6729	5.6188	6.2686	5.8899	5.5524	6.02	5.6561	5.6166	5.0822
neg_5591	Blumenol C glucoside	metab_15088	HMDB0040668	-	417.2129	6.2234	neg	M+FA-H	C19H32O7	-	60.1	-0.211438119	62512-23-6	0.105984019	4.8689	3.8106	4.2504	4.6435	4.4234	3.1212	3.6521	3.8047	4.2663	4.5131	3.7658	4.3254	4.3998	4.834	4.614	4.9792	3.6659	5.1255	4.4007	3.691	4.4604	4.5255	4.0752
neg_5599	3,4,5-trihydroxy-6-{[1-(4-methoxyphenyl)-4-methyl-3-oxopentyl]oxy}oxane-2-carboxylic acid	metab_15096	-	-	443.1561	6.2165	neg	M+FA-H	C19H26O9	-	31	0.520006345	-	0.100790668	5.1426	4.5793	4.934	5.1382	4.699	4.4722	5.0494	4.8168	5.1924	5.0883	5.1619	4.6928	4.9425	5.1251	5.483	5.0955	4.8824	4.8477	5.1122	4.8299	4.7346	4.9105	4.8877
neg_5615	Undecylenic acid	metab_15112	HMDB0033724;LMFA01030036	C13910	229.1442	6.2096	neg	M+FA-H	C11H20O2	-	47.4	-2.045593207	112-38-9	0.036745933	4.5892	4.2845	4.7668	4.6874	4.4816	4.5007	4.8114	4.4391	4.7271	4.7664	5.0385	4.5325	4.3756	5.2218	5.0314	4.6875	5.2413	5.0708	4.4025	4.6829	5.0821	4.5355	4.9662
neg_5651	Taurocholic acid	metab_15148	LMST05040001;81-24-3;HMDB0000036	C05122	514.2844	6.1825	neg	M-H	C26H45NO7S	-	32.9	0.079105808	81-24-3	0.017660584	6.0985	7.06	5.5885	6.8351	6.5607	6.9088	6.9229	5.7442	6.8931	5.4698	5.4558	7.2838	7.5302	6.9691	6.9873	7.224	7.3881	6.209	7.4491	6.6959	7.2745	7.2352	7.3063
neg_5654	PGA3	metab_15151	LMFA03010140	-	331.1912	6.1825	neg	M-H	C20H28O4	38.8	-	-0.843808605	-	0.21512396	3.3458	2.815	2.9721	2.9912	4.0209	4.6398	3.9497	3.7253	3.4026	2.9699	3.5282	4.7155	3.0487	2.9558	4.2375	4.6445	3.3418	2.9883	5.1928	3.3729	2.8383	4.271	2.9388
neg_5671	Traumatic Acid	metab_15168	LMFA01170002;HMDB0000933	C16308	227.1285	6.1721	neg	M-H	C12H20O4	46.1	-	-1.532563955	6402-36-4	0.062147233	4.8722	4.459	5.0553	4.8502	4.4587	4.6778	4.8899	4.3518	4.9539	4.8344	5.0545	4.6321	4.5668	5.3018	4.8523	4.6229	5.71	4.9633	4.4514	4.6643	4.7947	4.7102	5.3064
neg_5682	(Z)-6-Tetradecene-1,3-diyne-5,8-diol	metab_15179	HMDB0038996	-	255.1138	6.1651	neg	M+Cl	C14H20O2	-	58.4	-8.988531272	77769-23-4	0.105661295	5.6326	5.7816	6.4353	5.8393	6.2963	6.152	6.073	5.8762	6.023	6.0021	5.7572	6.3834	6.5574	5.8583	5.8135	5.7015	6.3702	6.2116	6.0543	5.8915	5.9883	5.6596	6.0964
neg_5697	[(16R)-5,7-dihydroxy-8,8,10,16-tetramethyl-3-[1-(2-methyl-1,3-thiazol-4-yl)prop-1-en-2-yl]-12-methylidene-9-oxo-17-oxa-4-azabicyclo[14.1.0]heptadec-4-en-11-yl]oxidanesulfonic acid	metab_15194	-	-	629.2256	6.1516	neg	M+FA-H	C27H40N2O8S2	-	49	8.189757842558809	-	0.068646744	4.7839	4.8237	5.5792	5.382	5.6614	5.2833	5.291	4.7871	4.8911	5.1208	4.9256	5.4366	5.8131	5.3399	5	5.1052	5.6177	5.4607	5.1758	4.6182	5.3968	4.8475	5.6317
neg_5709	MG(0:0/14:1(9Z)/0:0)	metab_15206	HMDB0011531	-	345.2281	6.1462	neg	M+FA-H	C17H32O4	-	56.2	-0.401255334	-	0.152110082	4.0635	4.2674	3.0364	4.2284	4.6649	3.5835	3.7904	3.068	3.1456	4.8731	2.9518	5.1861	4.6928	4.5791	5.4166	4.8924	3.2111	3.285	3.0137	2.9212	4.849	4.2449	3.7893
neg_5716	Neuromedin N (1-4)	metab_15213	HMDB0013021	-	525.2705	6.1392	neg	M+Na-2H	C26H40N4O6	-	42	2.131591266	-	0.073727987	5.3143	2.9712	1.8332	3.851	4.4035	5.6167	2.858	5.1945	4.8876	5.167	4.6785	5.6797	3.0837	4.6343	4.8679	5.5984	4.112	4.9106	6.5126	4.6514	4.0337	4.8364	4.0516
neg_5721	Riesling acetal	metab_15218	HMDB0037562	-	271.155	6.1392	neg	M+FA-H	C13H22O3	-	55.3	-0.331084909	-	0.059240148	4.3639	3.943	4.539	4.5092	3.4213	4.6512	4.5805	3.6851	4.2798	4.2721	4.847	4.3147	4.5462	5.7315	4.5017	4.2092	5.2742	4.6776	4.3996	4.4771	5.061	4.2278	5.0621
neg_5724	Ethyl 2-furanacrylate	metab_15221	HMDB0041611	-	211.0608	6.1392	neg	M+FA-H	C9H10O3	-	47.7	-2.555817645	53282-12-5	0.127544416	3.9881	3.9961	4.6455	3.6615	4.4923	4.1484	4.2784	4.092	4.189	4.4013	4.1277	4.7234	4.9289	3.9636	4.0569	4.1109	4.6463	4.6118	4.4319	4.2652	4.234	4.0007	4.2855
neg_5730	Pisumionoside	metab_15227	HMDB0039947	-	449.2007	6.1323	neg	M+FA-H	C19H32O9	-	73.5	-5.312319065	371113-06-3	0.167890144	4.6918	0.3186	0.5462	0.5067	0.5458	0.3167	0.5106	0.3903	0.5479	3.1152	0.4323	4.5349	5.1499	4.7159	5.3116	3.1819	0.678	0.5578	5.3825	5.1727	5.0106	5.0992	4.2522
neg_5752	Alpha-CEHC	metab_15249	HMDB0246646;HMDB0001518	-	313.1194	6.1188	neg	M+Cl	C16H22O4	-	55.4	-6.633657534	4072-32-6	0.055544092	5.9508	5.8938	6.5926	5.9336	6.372	6.3395	6.1783	5.9146	6.1491	6.1268	5.9389	6.5222	6.7131	5.99	5.9934	6.1273	6.6275	6.3696	6.2898	6.0491	6.304	6.0293	6.4711
neg_5755	3'-N-Acetyl-4'-O-(14-methylpentadecanoyl)fusarochromanone	metab_15252	-	-	609.3296	6.1152	neg	M+K-2H	C33H52N2O6	-	51.7	-2.662829982	-	0.023828319	4.3601	4.8519	3.7247	4.8393	5.5277	6.2783	5.2724	4.1699	3.8974	4.7016	4.3222	5.1055	4.4507	4.9888	4.118	4.7828	4.5414	4.3835	4.4842	4.4923	5.8371	3.9439	4.9209
neg_5763	(6beta,7alpha,12beta,13beta)-7-Hydroxy-11,16-dioxo-8,14-apianadien-22,6-olide	metab_15260	HMDB0031380	-	429.1952	6.1076	neg	M+FA-H	C23H28O5	-	81.9	8.538407484	403613-16-1	0.02462639	5.4233	4.4347	4.5068	5.1947	5.6302	6.3593	5.5985	5.1028	5.5702	5.318	5.3689	6.3306	5.1328	5.316	6.0505	6.3593	5.4977	5.393	6.5169	5.5444	5.5062	5.6938	4.2794
neg_5778	5,7-dihydroxy-2-(4-hydroxyphenyl)-8-(3,4,5-trihydroxyoxan-2-yl)-4H-chromen-4-one	metab_15275	-	-	401.0877	6.095	neg	M-H	C20H18O9	-	74.5	-0.293005332	-	0.031943172	5.9909	5.6424	6.0066	5.9465	6.009	5.5531	5.9529	5.7626	6.0641	5.9676	5.8366	6.0131	5.9385	5.9743	6.1305	5.9882	6.1569	6.0149	5.9155	5.867	5.8273	5.9455	5.9427
neg_5813	Epoxyeremopetasinorol	metab_15310	HMDB0029670	-	269.1391	6.0628	neg	M+FA-H	C13H20O3	-	96.9	-1.473149001	182127-78-2	0.065720882	4.3184	3.6374	4.2986	4.3204	2.7013	4.2657	4.4013	3.3414	3.8083	4.146	4.6476	3.9939	4.0954	4.8817	4.242	3.711	5.2468	4.3933	3.7497	3.9762	4.3405	3.494	4.8703
neg_5832	2,2'-(3-methylcyclohexane-1,1-diyl)diacetic acid	metab_15329	-	-	213.1128	6.0414	neg	M-H	C11H18O4	38.3	-	-2.112904937	-	0.04120247	5.2583	4.4654	4.9899	4.9927	4.3463	4.8353	5.034	4.4508	5.1075	4.8524	5.0134	4.5316	4.8399	5.4085	4.9769	4.5589	5.233	5.2189	4.75	4.5803	5.0735	4.9438	4.8499
neg_5872	7'-Carboxy-gamma-tocotrienol	metab_15369	-	-	331.1914	5.9692	neg	M-H	C20H28O4	-	60.3	-0.30977758	-	0.071948334	5.0717	4.972	5.1047	5.1279	4.2641	4.7778	4.9384	5.2814	5.185	5.423	5.0682	4.8202	4.9213	4.9521	5.0611	4.4563	4.8325	5.1792	4.9147	5.1452	4.7705	4.8558	4.9503
neg_5878	Porson	metab_15375	HMDB0030810	-	385.1691	5.9495	neg	M-H	C22H26O6	-	31.7	8.880437438	56222-03-8	0.03040759	6.0008	5.3005	6.1042	6.0037	5.8029	5.748	5.8804	5.8876	5.8884	6.3742	6.1845	5.9911	5.8173	6.0133	5.7286	6.1304	6.2343	6.0792	5.9109	5.9019	5.5951	6.0777	5.2939
neg_5882	CD 1790	metab_15379	HMDB0060809	-	494.1934	5.931	neg	M+Na-2H	C25H27N7O3	-	52.9	2.616798127	-	0.065448545	4.6417	4.7805	5.0491	5.0427	5.3945	4.9299	4.8286	4.2381	4.6682	4.5143	4.5054	4.6312	5.6561	4.7354	4.8953	4.8862	4.9116	5.075	5.0793	4.2003	4.6932	4.7401	5.2003
neg_5884	2,6-Pipecoloxylidide	metab_15381	HMDB0060725	-	253.1344	5.9269	neg	M+Na-2H	C14H20N2O	-	68.6	9.40658918	-	0.046397823	5.5579	5.8071	6.123	5.2001	6.0789	6.0256	5.8633	5.7559	5.8367	5.4005	5.4781	6.312	6.3894	5.6624	5.5015	5.5234	6.1386	6.0007	6.0267	5.8785	5.6377	5.594	6.1727
neg_5935	3,4,5-trihydroxy-6-{[5-(4-methoxyphenyl)-3-oxopentan-2-yl]oxy}oxane-2-carboxylic acid	metab_15432	-	-	365.1253	5.7199	neg	M-H2O-H	C18H24O9	-	32.4	2.785653763	-	0.050197389	5.3534	5.3253	5.7303	4.1573	4.9458	5.232	5.2776	4.0695	5.0955	4.625	4.6458	5.8891	5.6459	4.9711	5.2637	5.5566	5.2192	5.3989	5.5403	5.1398	5.0167	5.3616	5.728
neg_5981	Estrone glucuronide	metab_15478	2479-90-5;HMDB0004483	C11133	445.1901	5.5282	neg	M-H	C24H30O8	-	42.9	7.525178578	2479-90-5	0.095905555	3.7483	3.1946	4.0892	3.7972	2.9428	4.6521	4.0379	4.4381	4.5728	4.9581	4.8774	4.1548	4.0589	4.8467	2.9915	2.8868	3.0929	5.0887	3.4429	4.6171	3.9055	3.3974	2.8849
neg_5992	Glycyl-Gamma-glutamate	metab_15489	HMDB0028855	-	405.1764	5.444	neg	2M-H	C7H13N3O4	-	41.3	6.1569327623430095	-	0.018567836	5.6311	4.2759	4.4693	5.1639	5.24	3.6511	3.9707	5.0784	4.8818	5.0462	3.8523	5.2869	4.9558	5.7319	4.7437	5.4038	4.196	5.482	5.1832	4.3194	5.1126	5.1515	3.9878
neg_5995	3,8-Dihydroxy-6-methoxy-7(11)-eremophilen-12,8-olide	metab_15492	HMDB0041551	-	331.13	5.4363	neg	M+Cl	C16H24O5	-	49.8	-6.152052303	-	0.054758041	4.9146	4.8352	5.6189	4.8553	5.3749	5.408	5.1242	4.8356	5.1032	5.1275	4.8358	5.5289	5.9145	4.7768	4.8321	5.0407	5.5557	5.4767	5.3742	4.9913	5.4845	4.9333	5.4414
neg_6022	10-alpha-methoxy-9,10-dihydrolysergol	metab_15519	HMDB0060995	-	321.1356	5.2832	neg	M+Cl	C17H22N2O2	-	67	-6.84275199	-	0.038782626	5.4319	5.377	5.791	4.2004	5.1285	5.404	5.3759	4.4201	5.165	4.8174	4.7849	6.0221	5.7479	5.1337	5.3741	5.5269	5.3359	5.4714	5.6381	5.3206	5.1929	5.4738	5.8658
neg_6037	4-[1-hydroxy-3-(5-methoxy-2,2-dimethyl-2H-chromen-6-yl)propyl]phenol	metab_15534	-	-	385.169	5.2013	neg	M+FA-H	C21H24O4	-	34.2	9.695818326	-	0.031695264	6.0444	5.27	6.1476	6.041	5.8334	5.8618	5.8414	5.7792	5.6711	6.4216	6.2127	5.9564	5.7889	6.1165	5.7954	6.1455	6.3606	6.0484	5.9434	5.8907	5.4901	6.1207	5.2931
neg_6057	Cynaratriol	metab_15554	HMDB0034983	-	317.1141	5.0644	neg	M+Cl	C15H22O5	-	64.5	-7.237257443	70894-20-1	0.074310556	5.5527	5.6876	6.2305	5.8123	6.2303	6.1349	5.9528	5.7491	5.8628	5.8706	5.593	6.3046	6.5238	5.7621	5.7135	5.648	6.2641	6.1607	6.056	5.7621	5.9182	5.6015	6.0914
neg_6066	Cephradine	metab_15563	HMDB0015428	C06897	348.1023	5.0048	neg	M-H	C16H19N3O4S	42.5	-	-0.282883123	38821-53-3	0.026552068	4.5059	4.1965	4.4634	4.5044	4.5385	4.2718	4.546	4.3341	4.6513	4.4941	4.4551	4.5682	4.4888	4.489	4.7267	4.6047	4.7253	4.7555	4.5129	4.485	4.5224	4.5982	4.5417
neg_6086	3-hydroxy-3-(3,4,5-trimethoxyphenyl)propanoic acid	metab_15583	-	-	255.0872	4.8617	neg	M-H	C12H16O6	-	53.4	-0.651534493	-	0.031808102	5.2542	5.1088	4.6158	5.1434	4.3915	4.3761	5.1644	5.5442	4.7112	5.2794	4.9874	5.3915	5.3313	5.0467	4.7618	4.3494	4.8734	5.4108	5.6639	4.4231	4.8703	5.1759	4.9024
neg_6090	Artabsinolide D	metab_15587	HMDB0034941	-	317.1141	4.8477	neg	M+Cl	C15H22O5	-	52.8	-7.245377914	81907-04-2	0.084378087	5.1968	5.3519	5.9355	5.4573	5.9555	5.8381	5.655	5.4728	5.5747	5.5713	5.2451	5.9927	6.2518	5.4309	5.3323	5.2287	5.9569	5.8329	5.7337	5.457	5.6104	5.2381	5.7727
neg_6154	Indolelactic acid	metab_15650	HMDB0000671	C02043	204.0661	4.473	neg	M-H	C11H11NO3	96.3	-	-2.749991698	7417-65-4	0.021615925	5.874	5.5424	5.9955	5.5695	5.8515	5.5188	5.4753	6.0021	5.8244	6.0452	5.5965	5.9912	5.8625	6.282	6.0218	5.962	5.5682	5.7353	6.2317	5.6845	5.7624	5.8503	5.3194
neg_6181	Dehydrocyanaropicrin	metab_15677	HMDB0035029	-	381.0761	4.2604	neg	M+K-2H	C19H20O6	-	44.5	4.258782263	35821-02-4	0.060554254	5.0556	4.8826	5.5457	4.2426	4.9892	4.9986	5.2393	5.5084	5.129	4.8864	5.0064	5.7146	5.4349	5.3456	5.1443	5.1776	5.571	5.6273	5.6836	5.2762	5.1517	5.2417	5.5253
neg_6183	Tyrosol	metab_15679	HMDB0004284	C06044	119.0493	4.2447	neg	M-H2O-H	C8H10O2	-	35.5	-6.878520095	501-94-0	0.051159464	3.9722	3.6663	3.7971	3.573	4.0244	3.924	3.6745	3.754	3.8537	3.8776	3.4909	4.1209	4.19	4.6742	4.142	4.1607	3.9189	3.6906	4.2442	3.67	3.8726	3.8902	4.0135
neg_6249	2-Methylindoline	metab_15745	-	-	132.0809	3.6726	neg	M-H	C9H11N	30.5	-	-6.958154817	-	0.070251078	4.0773	4.1431	4.0315	4.8972	4.805	3.9536	3.7596	3.5504	3.162	4.3599	3.3883	4.6276	4.8089	3.7557	4.5966	4.7627	3.6188	4.3443	4.4152	3.6789	3.9195	4.394	4.4446
neg_6253	3-Methylcrotonylglycine	metab_15749	HMDB0000459	C20828	138.0552	3.6363	neg	M-H2O-H	C7H11NO3	-	96.1	-5.561411542	33008-07-0	0.048996999	3.9002	3.733	4.2155	4.2313	4.2455	4.0571	4.0429	3.6798	4.0245	4.0074	3.8753	4.1385	4.3935	3.8989	4.1012	4.0071	4.2207	4.185	4.0336	3.8574	4.1678	3.9143	4.1134
neg_6258	Gentisic acid	metab_15754	HMDB0059999;HMDB0000152	C00628	153.0185	3.5901	neg	M-H	C7H6O4	62.6	-	-5.424642356	490-79-9	0.017674747	5.4045	5.1748	5.3963	5.7087	5.432	4.887	5.1831	5.3371	5.3289	5.4575	5.2895	5.5289	5.437	5.7457	5.3589	5.6304	5.383	5.3901	5.7118	5.4817	5.5237	5.2034	5.2604
neg_6281	Lamivudine sulfoxide	metab_15777	HMDB0060599	-	266.0201	3.4141	neg	M+Na-2H	C8H11N3O4S	-	51.7	-6.597467528	-	0.020079882	6.1066	5.8145	6.1384	6.0777	6.1495	5.7681	6.1073	5.8895	6.1988	6.1139	5.9612	6.2144	6.0543	6.0539	6.2804	6.1208	6.2784	6.1448	6.066	6.0328	6.0261	6.0938	6.1044
neg_6296	5-Acetyl-3,4-dihydro-2H-pyrrole	metab_15792	HMDB0031308	-	156.0658	3.3781	neg	M+FA-H	C6H9NO	-	39.8	-7.44906062	85213-22-5	0.030728829	5.1421	4.8087	5.2621	4.1746	4.4319	4.5312	4.9074	4.3181	4.6387	4.4142	4.6077	5.2417	4.7724	4.9058	5.0035	5.2134	4.8739	5.1343	5.3343	4.7126	4.4241	5.3545	5.2202
neg_6307	Adipic acid	metab_15803	LMFA01170048;HMDB0000448	C06104	145.0499	3.2939	neg	M-H	C6H10O4	48	-	-5.133438894	124-04-9	0.026969335	4.4182	4.2421	4.7161	4.5112	4.5308	4.7556	4.5898	4.2983	4.7471	4.5523	4.5271	4.5727	4.6352	4.5702	4.6756	4.5438	4.9947	4.5876	4.5117	4.448	4.4959	4.4676	4.7845
neg_6332	Gamma-Glutamylphenylalanine	metab_15828	HMDB0000594	-	293.1143	3.2022	neg	M-H	C14H18N2O5	-	77.7	-0.008373107	7432-24-8	0.020648164	5.1168	5.0215	4.9997	4.9394	5.135	4.6158	4.9952	4.9543	5.1127	5.1615	4.8547	5.252	5.4455	5.2817	4.9769	5.2327	5.2409	5.2236	5.1851	4.9119	5.2595	5.2064	5.3186
neg_6352	Gamma-Glu-Leu	metab_15847	HMDB0011171	-	259.1298	3.0643	neg	M-H	C11H20N2O5	70.4	-	-0.663751367	2566-39-4	0.022525336	5.062	4.7275	5.3651	4.9126	4.9796	4.3815	5.0765	5.1715	5.1976	5.3211	4.9897	5.0658	5.4335	4.9949	4.9801	5.1813	5.4463	5.5831	4.9959	4.7503	5.2093	5.2104	5.0089
neg_6400	Pyrogallol-1-O-sulphate	metab_15892	HMDB0060016	-	204.9807	2.8568	neg	M-H	C6H6O6S	-	62.9	-2.773107879	-	0.014339693	6.3505	5.4414	2.4703	5.6445	5.1516	2.1021	5.5309	4.3103	5.1148	2.7183	6.6656	4.6667	3.9131	7.0323	5.9521	4.5776	5.3014	2.4865	7.0027	2.5955	4.2138	5.7426	6.3465
neg_6435	(+/-)-Tryptophan	metab_15923	HMDB0030396	C00806	203.082	2.7845	neg	M-H	C11H12N2O2	-	62.5	-2.95775027	1954/12/6	0.028432474	5.7743	5.7223	5.9046	5.6424	6.0144	5.2191	5.8947	5.8263	6.0501	5.7009	5.6671	6.0144	6.0569	5.6845	6.0346	5.9611	6.0222	6.1063	6.0347	5.3869	5.8344	6.023	5.4999
neg_6460	4-Hydroxybenzenesulfonic acid	metab_15948	-	-	172.9906	2.6907	neg	M-H	C6H6O4S	38.1	-	-4.461204471	-	0.053004272	7.1406	5.6618	6.5386	5.8588	5.9325	5.6282	5.7254	6.8494	6.7082	6.5255	5.5708	7.0069	5.8285	7.6715	6.4818	5.9449	5.7415	7.0842	5.704	6.8489	6.3142	6.4382	4.8559
neg_6464	N-Formylmethionine	metab_15952	HMDB0255142;HMDB0001015	C03145	176.0379	2.6707	neg	M-H	C6H11NO3S	51.1	-	-4.255945289	4289-98-9	0.055975133	5.2369	4.9422	5.274	5.3434	5.4804	4.8299	5.1985	4.8947	5.2732	5.2112	4.995	5.5135	5.4967	5.3148	5.5124	5.5559	5.4339	5.4184	5.3679	5.0876	5.2067	5.2945	5.3791
neg_6478	4,5-Dihydroorotic acid	metab_15965	HMDB0003349;HMDB0000528	C00337	203.0317	2.5394	neg	M+FA-H	C5H6N2O4	-	63.4	4.787053978	5988-19-2;155-54-4	0.052013657	4.4825	3.2628	3.6308	3.4676	3.1016	2.7003	3.0195	2.8325	3.3855	3.5812	2.9012	3.9894	4.4502	4.2507	4.0744	4.9617	3.2722	3.6064	4.2319	3.4195	3.817	4.2948	4.1134
neg_6546	3R-hydroxy-butanoic acid	metab_16026	LMFA01050243	C01089	103.0391	2.3431	neg	M-H	C4H8O3	31.8	-	-9.396467175	-	0.037041661	6.5568	6.4306	7.0054	6.6558	6.515	6.8031	7.0022	6.502	6.8545	6.6255	6.8103	6.9422	6.777	6.8409	6.8336	6.5952	7.3355	6.9726	6.7079	6.6252	6.7454	6.8676	7.0668
neg_6577	L-Tyrosine	metab_16057	60-18-4;HMDB0000158	C00082	180.0659	2.1065	neg	M-H	C9H11NO3	81	-	-4.013095272	60-18-4	0.034938182	5.7999	5.7393	5.6944	5.7939	6.0839	5.436	5.8352	5.4539	5.7706	5.5069	5.4972	6.1207	6.131	5.7907	5.9398	6.1862	6.1498	5.9744	6.0224	5.8211	5.9075	5.9759	6.1258
neg_6584	Uridine	metab_16064	58-96-8;HMDB0000296	C00299	243.062	2.0188	neg	M-H	C9H12N2O6	54.2	-	-1.105195156	58-96-8	0.027953855	5.5698	5.4546	5.7766	5.6822	5.7071	5.3318	5.734	5.4296	5.8026	5.6517	5.4981	5.8129	5.5015	5.7897	5.7525	5.5493	6.0152	5.7512	5.7755	5.5285	5.381	5.692	5.6047
neg_6594	6-thiouric acid	metab_16074	2002-60-0;HMDB0060417	C16613	204.9807	1.8802	neg	M+Na-2H	C5H4N4O2S	-	47.6	2.853557417	2002-60-0	0.072565668	5.8203	5.0351	0.0045	5.1137	4.7075	0.0019	5.0681	3.3004	4.5578	0.0044	6.1564	2.8459	0.5898	6.5895	5.3994	4.0565	4.9103	0.0047	6.5635	2.4895	4.099	5.3304	6.0564
neg_6596	Xanthine	metab_16076	69-89-6;HMDB0000292	C00385	151.0253	1.8614	neg	M-H	C5H4N4O2	92.1	-	-5.482076288	69-89-6	0.057420975	5.3738	4.9749	5.0367	5.597	5.0046	4.8285	5.39	5.1379	5.3848	5.2163	5.1415	5.4612	5.2264	5.2968	5.1206	4.93	5.5954	5.2811	5.2326	5.1479	5.1306	5.2647	5.5324
neg_6606	(E)-Casimiroedine	metab_16086	HMDB0030274	C10577	416.1787	1.7639	neg	M-H	C21H27N3O6	-	82.4	-9.675827947	5853/2/1	0.100661281	5.1533	3.8988	5.4085	5.606	4.0843	4.7692	5.0646	5.7995	5.2104	4.3295	4.4522	4.9028	3.3486	5.2874	4.8621	4.5031	5.6802	4.8158	4.5494	2.864	5.326	4.7227	2.9458
neg_6611	N-Acetylornithine	metab_16091	HMDB0003357;HMDB0240589	C00437	155.0818	1.7298	neg	M-H2O-H	C7H14N2O3	-	49.6	-4.841419408	2185-16-2;6205-08-9	0.13274008	3.5824	3.3166	4.0981	4.577	4.3059	2.5675	2.7609	2.2151	2.4105	4.348	2.3955	4.032	4.4849	2.4559	4.213	4.3549	3.133	4.2406	3.5875	2.4071	3.5505	3.719	3.7975
neg_6648	Alpha-Acetolactate decarboxylase (enzyme preparation from bacillus subtilis recombinant)	metab_16128	HMDB0032156	-	434.1333	1.5869	neg	M+Cl	C21H25N3O3S	-	49.9	5.658962616	9025/2/9	0.103568948	5.1467	5.6485	4.9826	5.1242	4.9548	5.5924	5.0304	5.5572	4.9627	4.2684	5.4056	4.718	5.148	4.6214	4.4076	5.0019	4.4531	4.9688	5.1168	4.163	4.1443	5.0075	4.2449
neg_6680	4-hydroxytriazolam	metab_16159	HMDB0061052	-	357.0312	1.4006	neg	M-H	C17H12Cl2N4O	-	62.5	-0.836098393	-	0.126816961	4.2917	2.9739	5.0541	3.7267	3.8221	2.9702	3.2896	3.1026	4.627	5.6054	3.3339	5.0622	4.9229	5.4821	4.8003	4.7015	5.4402	5.0683	4.9247	5.507	5.4474	5.0301	4.9663
neg_6682	3-Furoic acid	metab_16161	HMDB0000444	-	111.0078	1.3874	neg	M-H	C5H4O3	61.4	-	-8.660519204	488-93-7	0.037704291	5.1891	5.0118	4.7834	5.1181	4.9743	4.9512	5.0788	4.875	5.0309	5.0932	4.8175	5.4468	5.1289	5.1452	5.2652	5.0201	5.4365	4.9707	5.3834	5.3502	5.0679	4.9824	5.279
neg_6710	N-acetylaspartate	metab_16189	HMDB0000812	C01042	174.04	1.2599	neg	M-H	C6H9NO5	41.6	-	-4.433617686	997-55-7	0.095512552	4.6017	4.4291	4.5468	4.4394	4.4915	4.4335	4.5598	4.2731	4.678	4.764	4.2074	4.8609	4.6546	4.6053	4.68	4.5415	4.9908	4.5906	4.7369	4.5955	4.6435	4.3596	4.7274
neg_6713	5-hydroxy-3-[(1E)-3-hydroxybut-1-en-1-yl]-1H-isochromen-1-one	metab_16192	-	-	277.0734	1.2524	neg	M+FA-H	C13H12O4	-	46.9	7.194351772	-	0.179217426	4.7089	4.0208	4.0992	4.4122	4.9024	3.6337	4.6462	4.0583	4.4361	4.8914	4.3932	4.8803	4.5918	4.6421	5.0409	4.6791	5.3086	5.4293	4.7834	5.0528	5.2622	4.8618	5.1498
neg_6719	Pseudouridine	metab_16198	HMDB0000767	C02067	279.0388	1.2401	neg	M+Cl	C9H12N2O6	-	57.4	-0.739662642	1445-07-4	0.050922131	5.1645	5.0973	5.3057	5.3289	5.4297	4.8371	5.4893	4.9416	5.4718	5.3158	5.1215	5.5457	5.1322	5.2441	5.5277	5.1852	5.8209	5.5016	5.4219	5.1396	5.0685	5.3092	5.4298
neg_6904	Adenine	metab_16382	73-24-5;HMDB0000034	C00147	134.0463	1.0134	neg	M-H	C5H5N5	81.1	-	-6.689843401	73-24-5	0.037298997	3.798	3.4648	3.8657	3.6557	4.0047	4.1801	3.8885	3.4968	3.806	3.9239	3.3865	3.8801	5.3601	3.6862	3.8916	3.8709	4.1154	3.9033	3.79	3.7044	3.7331	3.7759	3.8156
neg_6986	Formiminoglutamic acid	metab_16464	816-90-0;HMDB0000854;HMDB0255140	C00439	173.056	0.9578	neg	M-H	C6H10N2O4	-	36.9	-4.369714183	816-90-0	0.054007202	4.9241	4.5285	4.7203	5.215	5.3895	4.0954	4.565	4.2257	4.4037	4.8639	4.1975	5.0835	5.1063	4.7683	5.224	5.1131	4.6579	5.0146	4.929	4.7957	4.564	4.8916	4.9256
neg_7007	Succinic acid	metab_16484	110-15-6;HMDB0000254;LMFA01170043	C00042	117.0184	0.9303	neg	M-H	C4H6O4	43.1	-	-8.084597358	110-15-6	0.05302525	4.6016	4.4763	4.7526	5.0067	5.0806	4.4068	4.6058	4.4655	4.6855	4.8723	4.4161	4.8231	4.7527	4.6359	4.7916	4.6189	4.8365	4.612	4.7221	4.6557	4.6512	4.5558	4.6933
neg_7021	1-O-2'-Hydroxy-4'-methoxycinnamoyl-b-D-glucose	metab_16498	-	-	377.0855	0.9029	neg	M+Na-2H	C16H20O9	-	38.7	0.21946379774565306	-	0.03019603	4.4336	5.2837	3.9491	4.8302	3.9995	5.4871	3.5263	4.0903	3.9569	4.2462	5.2482	3.975	5.2042	5.6278	4.6703	4.7767	3.7516	5.3274	5.3477	5.005	4.8764	3.6959	3.5435
neg_7033	Citrulline	metab_16510	372-75-8;HMDB0000904	C00327	174.0877	0.8891	neg	M-H	C6H13N3O3	80.3	-	-4.256270788	372-75-8	0.036898451	5.0195	4.956	5.1753	4.236	5.2547	4.3136	4.9231	4.826	5.055	4.9761	4.8504	5.2977	5.2265	5.5049	5.122	5.2955	5.2039	5.3647	5.3574	5.1593	4.8144	4.9934	5.1885
neg_7192	L-Glutamine	metab_16669	HMDB0003423;56-85-9;HMDB0000641	C00064	145.061	0.7239	neg	M-H	C5H10N2O3	84.4	-	-5.763312605	56-85-9;5959-95-5	0.065558136	5.8261	5.4874	5.755	5.669	6.0438	5.0773	5.8494	5.569	5.7835	5.7034	5.651	5.9519	5.9242	5.8228	5.9233	5.8606	6.0869	5.9277	5.8468	5.8044	5.5912	5.7788	5.8588
neg_7204	Citric acid	metab_16681	HMDB0000094;77-92-9	C00158	191.0191	0.7171	neg	M-H	C6H8O7	64.3	-	-3.219182712	77-92-9	0.041882639	5.1085	4.7082	4.5775	5.0533	4.8222	4.7002	4.9203	4.6081	4.8965	5.0285	4.6616	5.4353	4.9451	5.1549	5.4156	4.8531	5.2376	4.71	5.2116	5.2556	4.9629	4.7727	5.1767
neg_7261	3-Deoxyarabinohexonic acid	metab_16738	HMDB0000346	-	201.0375	0.6897	neg	M+Na-2H	C6H12O6	-	66	-2.937902661	29625-79-4	0.090556937	5.8601	5.4686	6.1361	6.1484	5.5384	5.447	5.7854	5.7886	5.8282	5.5481	6.0876	5.9394	5.9987	5.739	5.847	5.5871	6.1391	6.1126	5.7945	5.7655	5.7527	5.918	6.0066
neg_7475	3-Oxoalanine	metab_16952	HMDB0011602	-	102.0187	0.621	neg	M-H	C3H5NO3	-	51.9	-9.36900486	5735-66-0	0.052947965	4.0119	3.5974	3.4937	4.1534	4.1063	3.3136	3.4827	3.0434	3.2304	3.9228	3.3435	4.0598	4.0405	3.7485	3.958	3.9977	3.2852	3.7299	3.8533	3.5926	3.3937	3.9034	4.0128
neg_7571	Glyceric acid	metab_17048	HMDB0000139;473-81-4	C00258	105.0184	0.566	neg	M-H	C3H6O4	55.1	-	-9.071911117	473-81-4	0.040773274	5.1224	5.2029	5.3591	5.2391	5.139	4.8929	5.0653	5.2968	5.1872	5.0699	4.9395	5.5326	5.3456	5.3082	5.0351	5.1211	5.4985	5.2553	5.2354	5.5089	5.3401	5.3431	5.0963
neg_7597	D-Maltose	metab_17073	HMDB0000163;69-79-4	C00208	377.0855	0.5456	neg	M+Cl	C12H22O11	-	40.3	-0.44498943	69-79-4	0.049451468	5.068	5.5009	4.9093	5.2661	4.7072	5.6729	4.2237	4.7423	4.8114	4.6876	5.4701	4.9265	5.4294	5.8309	5.0217	5.0966	4.8111	5.5458	5.4919	5.2879	5.1832	4.7654	4.3204
neg_7601	Allantoin	metab_17077	HMDB0000462	C01551	157.0359	0.5456	neg	M-H	C4H6N4O3	54.6	-	-5.045596941	97-59-6	0.056301503	4.4935	4.0324	4.3948	4.9997	4.7179	4.2483	4.0449	3.7543	4.0713	4.7054	4.1684	4.3743	4.7015	5.3001	4.8969	4.7922	3.8241	4.6435	4.5856	4.373	4.6331	4.5139	4.5266
neg_6656	4-Hydroxybutyric acid	metab_17694	HMDB0000710	C00989	103.0391	1.5372	neg	M-H	C4H8O3	-	57.3	-9.464973681	591-81-1	0.059058018	6.1412	5.9974	6.5181	6.1977	6.1171	6.2034	6.5994	6.0223	6.5087	6.3191	6.4067	6.578	6.3492	6.3852	6.4876	6.1773	6.9661	6.567	6.2915	6.3289	6.4322	6.4649	6.7349
neg_1535	D-Apiose	metab_17695	HMDB0029941	C01488;C21040	149.0447	0.5729	neg	M-H	C5H10O5	-	47.2	-5.5515807	639-97-4	0.058410596	5.0248	4.5613	4.9164	4.801	4.937	4.6504	4.6977	4.7177	4.9342	4.9051	4.7119	4.8865	5.2775	5.8188	4.9054	4.7553	4.9777	5.1026	5.1018	4.8044	5.0842	5.017	4.7768
neg_5474	Deoxycholic acid glycine conjugate	metab_17697	360-65-6;HMDB0000631	C05464	430.296	6.2991	neg	M-H2O-H	C26H43NO5	-	83	-0.631473574	360-65-6	0.131767051	3.8807	4.1116	2.8832	4.0122	4.6021	5.3827	4.7966	4.2095	4.0743	3.5861	4.1523	3.477	4.507	4.0163	4.6419	3.9603	4.9438	4.1313	4.6578	4.3359	4.5481	2.9718	5.2578
neg_1450	Dulcitol	metab_17698	HMDB0000107;HMDB0011632	C01697	181.0711	0.4983	neg	M-H	C6H14O6	57.5	-	-3.547523357	608-66-2;488-45-9	0.084216253	4.1068	3.9196	4.624	3.6523	3.4805	4.1201	3.8489	3.8328	5.5541	3.3685	3.3121	4.8179	4.2625	4.6843	3.4517	3.8603	3.5531	5.1982	4.9185	3.7158	3.7944	3.3613	3.3901
neg_5386	Hexadecanedioic acid	metab_17699	HMDB0304377;HMDB0000672;HMDB0000712;LMFA01170022	C19615	285.2071	6.3824	neg	M-H	C16H30O4	77.5	-	-0.150728322	505-54-4;42150-38-9	0.0299837	4.9717	4.7574	5.1874	5.0157	4.9965	5.5349	5.4836	4.8361	5.0022	4.7567	5.6068	5.3113	5.1926	5.4235	5.6652	5.2269	6.0023	5.2612	5.1266	5.1278	5.8588	5.4382	5.9105
neg_7000	Isocitrate	metab_17700	HMDB0001874;HMDB0000193;HMDB0304324	C00311	191.0191	0.9372	neg	M-H	C6H8O7	66	-	-3.369810521	320-77-4;6061-97-8	0.072205412	6.0013	5.611	5.5349	5.9198	5.7886	5.5495	5.8725	5.5603	5.8295	5.8954	5.5615	6.2081	5.8327	6.0312	6.174	5.7476	6.1643	5.7272	6.105	6.1513	5.7879	5.7607	6.0058
neg_248	L-Glutamate	metab_17701	HMDB0060475;HMDB0000148;HMDB0003339	C00025	146.045	0.5322	neg	M-H, M+Na-2H	C5H9NO4	87.2	-	-5.734956964	56-86-0;6893-26-1	0.02149707	5.5452	5.4047	5.6367	5.6393	4.8324	5.778	5.7189	5.3603	6.0069	5.9886	5.6283	5.4699	5.1964	5.7317	5.2186	5.0927	5.5125	5.5327	4.8936	5.2399	5.8295	5.163	5.5661
neg_4274	LysoPC(18:0)	metab_17702	HMDB0011149;HMDB0011128;HMDB0010384	C04317;C04230	568.3624	8.793	neg	M+FA-H	C26H54NO7P	-	88.1	0.695068223	4421-58-3;19420-57-6;74430-89-0	0.107783233	6.6272	6.1458	6.7484	6.6543	6.6065	5.9855	6.6203	6.7942	6.628	6.7649	6.6213	6.5108	6.5085	6.4716	6.4164	6.5109	6.7919	6.8145	6.4128	6.2599	6.3559	6.5689	6.2258
neg_6775	Malic acid	metab_17703	6915-15-7;HMDB0000156	C00149	133.0133	1.1378	neg	M-H	C4H6O5	38.1	-	-6.83980608	97-67-6;617-48-1;6915-15-7	0.024363991	5.0473	4.7474	4.8118	5.1865	5.0883	4.736	5.0145	4.5779	4.8971	4.8818	5.0542	5.2328	5.173	5.0395	5.2373	4.8284	5.3167	5.1509	5.0914	5.1997	5.0925	4.8941	5.2079
neg_2320	Myo-inositol 1-phosphate	metab_17704	HMDB0006814;2831-74-5;HMDB0000213	C04006	296.9797	2.9931	neg	M+K-2H	C6H13O9P	-	77.9	5.165128654	2831-74-5;15421-51-9	0.057504441	5.399	4.3762	5.1787	4.8564	4.8843	2.8466	4.8896	5.0704	5.2333	5.4343	4.0985	5.3657	3.9992	5.7913	5.229	4.5105	4.7803	5.2826	5.5566	4.5861	4.517	4.8002	3.9294
neg_2456	Phenylacetylglutamine	metab_17705	HMDB0062645;HMDB0006344;28047-15-6	C04148	263.1035	3.9637	neg	M-H	C13H16N2O4	-	81.3	-0.785688168	28047-15-6	0.019376902	6.5197	5.8655	5.6836	5.8683	5.763	5.2852	5.681	5.8478	5.8952	6.4106	5.6376	6.3811	5.5572	7.2247	6.3625	5.3726	5.6304	6.2346	6.5551	6.0456	5.7423	5.2169	5.8205
neg_73	Phenyllactic acid	metab_17706	HMDB0000748;HMDB0000779	C05607	165.0549	4.2376	neg	M-H2O-H, M-H, M+Cl	C9H10O3	48.9	-	-5.401480365	828-01-3;20312-36-1	0.042225067	5.6591	5.3844	5.4898	5.2457	5.7042	5.5786	5.367	5.4146	5.554	5.5088	5.255	5.7849	5.7791	6.2735	5.803	5.8053	5.5647	5.3786	5.9187	5.413	5.5668	5.5822	5.6614
neg_771	Sulfolithocholylglycine	metab_17707	HMDB0000698;HMDB0002639;HMDB0062801	C11301	512.2694	6.2854	neg	M-H, M+Na-2H	C26H43NO7S	-	49.7	1.204360139	15324-64-8;474-74-8	0.048128514	6.2323	6.2346	5.7032	7.1361	7.0211	6.9643	7.25	6.8101	6.8453	6.7044	6.3475	7.1829	6.1322	8.0093	5.4992	6.1457	6.8503	5.8151	6.0267	6.4067	7.5667	5.8524	6.9118
